# Supplementary material for: Exploring disulfiram mechanisms in renal fibrosis: insights from biological data and computational approaches
Source: Front Pharmacol. 2025 Mar 18;16:1480732. doi: 10.3389/fphar.2025.1480732 (PMC11958968; doi:10.3389/fphar.2025.1480732)
Supplement: Supplementary file 7 [file Table1.xlsx]

## Sheet: S1
Supplementary Table 1: List of genes targetted by DSF
DSF Targets from SuperPred (n=113)
Target Name	ChEMBL-ID	UniProt ID	PDB Visualization	TTD ID	Min Activity	probability	Assay type / model accuracy	Gene ID
Microtubule-associated protein tau	CHEMBL1293224	P10636	6NWP	T45593	25.1 nm	100	Potency	MAPT		P10636	MAPT
Lysyl oxidase homolog 4	CHEMBL4295926	Q96JB6	Not Available	Not Available	59 nm	100	IC50	LOXL4		Q96JB6	LOXL4
Arachidonate 15-lipoxygenase	CHEMBL2903	P16050	Not Available	Not Available	63.1 nm	100	Potency	ALOX15		P16050	ALOX15
Serine/threonine-protein kinase mTOR	CHEMBL2842	P42345	6BCX	T75243	65.6 nm	100	Potency	MTOR		P42345	MTOR
Prelamin-A/C	CHEMBL1293235	P02545	6JLB	Not Available	89.1 nm	100	Potency	LMNA		P02545	LMNA
Aldehyde dehydrogenase 1A1	CHEMBL3577	P00352	5L2M	Not Available	89.1 nm	100	Potency	ALDH1A1		P00352	ALDH1A1
Lysyl oxidase homolog 3	CHEMBL4105989	P58215	Not Available	Not Available	93 nm	100	IC50	LOXL3		P58215	LOXL3
Lysyl oxidase homolog 2	CHEMBL3714029	Q9Y4K0	5ZE3	T25637	150 nm	100	IC50	LOXL2		Q9Y4K0	LOXL2
Lysyl oxidase	CHEMBL2249	P28300	Not Available	Not Available	320 nm	100	IC50	LOX		P28300	LOX
Monoglyceride lipase	CHEMBL4191	Q99685	3PE6	Not Available	360 nm	100	IC50	MGLL		Q99685	MGLL
Thrombopoietin	CHEMBL1293256	P40225	1V7M	T99379	398.1 nm	100	Potency	THPO		P40225	THPO
Gasdermin-D	CHEMBL4523247	P57764	6N9O	Not Available	400 nm	100	IC50	GSDMD		P57764	GSDMD
Histone-lysine N-methyltransferase, H3 lysine-9 specific 3	CHEMBL6032	Q96KQ7	5VSC	Not Available	600 nm	100	IC50	EHMT2		Q96KQ7	EHMT2
Huntingtin	CHEMBL5514	P42858	6X9O	Not Available	794.3 nm	100	Potency	HTT		P42858	HTT
Tyrosyl-DNA phosphodiesterase 1	CHEMBL1075138	Q9NUW8	6N0D	Not Available	NA	0.9591	0.7122	TDP1		Q9NUW8	TDP1
Nuclear factor NF-kappa-B p105 subunit	CHEMBL3251	P19838	1SVC	Not Available	NA	0.928	0.9609	NFKB1		P19838	NFKB1
Cathepsin D	CHEMBL2581	P07339	4OD9	T67102	NA	0.875	0.9895	CTSD		P07339	CTSD
Beta-glucuronidase	CHEMBL2728	P08236	3HN3	T96413	NA	0.8716	0.7768	GUSB		P08236	GUSB
Adenosine A1 receptor	CHEMBL226	P30542	5N2S	T92072	NA	0.867	0.9593	ADORA1		P30542	ADORA1
15-hydroxyprostaglandin dehydrogenase [NAD+]	CHEMBL1293255	P15428	2GDZ	Not Available	NA	0.8411	0.8357	HPGD		P15428	HPGD
Pregnane X receptor	CHEMBL3401	O75469	6TFI	T82702	NA	0.7793	0.9473	NR1I2		O75469	NR1I2
Kruppel-like factor 5	CHEMBL1293249	Q13887	Not Available	Not Available	NA	0.731	0.8633	KLF5		Q13887	KLF5
Glycine transporter 2	CHEMBL3060	Q9Y345	Not Available	Not Available	NA	0.729	0.9917	SLC6A5		Q9Y345	SLC6A5
C-X-C chemokine receptor type 4	CHEMBL2107	P61073	3ODU	T96079	NA	0.7186	0.931	CXCR4		P61073	CXCR4
Cathepsin B	CHEMBL4072	P07858	3PBH	T61746	NA	0.714	0.9367	CTSB		P07858	CTSB
G-protein coupled receptor 35	CHEMBL1293267	Q9HC97	Not Available	Not Available	NA	0.6979	0.8934	GPR35		Q9HC97	GPR35
Carbonic anhydrase III	CHEMBL2885	P07451	3UYQ	Not Available	NA	0.6931	0.8745	CA3		P07451	CA3
Endoplasmic reticulum-associated amyloid beta-peptide-binding protein	CHEMBL4159	Q99714	2O23	Not Available	NA	0.6882	0.7016	HSD17B10		Q99714	HSD17B10
Tryptophan 2,3-dioxygenase	CHEMBL2140	P48775	6PYZ	Not Available	NA	0.6821	0.9846	TDO2		P48775	TDO2
Dipeptidyl peptidase IX	CHEMBL4793	Q86TI2	6EOR	Not Available	NA	0.6819	0.9695	DPP9		Q86TI2	DPP9
Cyclooxygenase-1	CHEMBL221	P23219	6Y3C	Not Available	NA	0.6756	0.9017	PTGS1		P23219	PTGS1
Relaxin receptor 1	CHEMBL1293316	Q9HBX9	Not Available	T73696	NA	0.6754	0.825	RXFP1		Q9HBX9	RXFP1
Peptidyl-prolyl cis-trans isomerase NIMA-interacting 1	CHEMBL2288	Q13526	1PIN	T16308	NA	0.6737	0.9171	PIN1		Q13526	PIN1
Methionine aminopeptidase 2	CHEMBL3922	P50579	1B6A	T75596	NA	0.6732	0.9728	METAP2		P50579	METAP2
Adenosylhomocysteinase	CHEMBL2664	P23526	1LI4	Not Available	NA	0.6689	0.8667	AHCY		P23526	AHCY
Nerve growth factor receptor Trk-A	CHEMBL2815	P04629	2IFG	Not Available	NA	0.6656	0.8716	NTRK1		P04629	NTRK1
Cyclin-dependent kinase 2	CHEMBL301	P24941	5LMK	T70176	NA	0.6573	0.9123	CDK2		P24941	CDK2
Vitamin D receptor	CHEMBL1977	P11473	3B0T	T34234	NA	0.6542	0.9943	VDR		P11473	VDR
E3 SUMO-protein ligase CBX4	CHEMBL3232685	O00257	5EPL	Not Available	NA	0.645	0.93	CBX4		O00257	CBX4
Histone deacetylase 10	CHEMBL5103	Q969S8	Not Available	T94324	NA	0.641	0.9008	HDAC10		Q969S8	HDAC10
NAD-dependent deacetylase sirtuin 3	CHEMBL4461	Q9NTG7	4BN4	Not Available	NA	0.6394	0.9436	SIRT3		Q9NTG7	SIRT3
Macrophage migration inhibitory factor	CHEMBL2085	P14174	6B1K	T39977	NA	0.6375	0.8078	MIF		P14174	MIF
Cytochrome P450 19A1	CHEMBL1978	P11511	3S79	T13260	NA	0.6345	0.9176	CYP19A1		P11511	CYP19A1
Sodium channel protein type III alpha subunit	CHEMBL5163	Q9NY46	Not Available	T76937	NA	0.6334	0.969	SCN3A		Q9NY46	SCN3A
Multidrug resistance-associated protein 1	CHEMBL3004	P33527	4C3Z	T11288	NA	0.6328	0.9637	ABCC1		P33527	ABCC1
Proteasome component C5	CHEMBL4208	P20618	6KWY	Not Available	NA	0.6315	0.9	PSMB1		P20618	PSMB1
NADPH oxidase 1	CHEMBL1287628	Q9Y5S8	Not Available	Not Available	NA	0.63	0.9548	NOX1		Q9Y5S8	NOX1
ADAM10	CHEMBL5028	O14672	6BE6	T31902	NA	0.6277	0.975	ADAM10		O14672	ADAM10
Sphingosine 1-phosphate receptor Edg-3	CHEMBL3892	Q99500	7C4S	T11241	NA	0.619	0.9729	S1PR3		Q99500	S1PR3
PI3-kinase p110-alpha/p85-alpha	CHEMBL2111367	P27986	4JPS	T80276	NA	0.6188	0.9433	PIK3R1		P27986	PIK3R1
Protein-tyrosine phosphatase 2C	CHEMBL3864	Q06124	5EHR	T13057	NA	0.6187	0.9442	PTPN11		Q06124	PTPN11
DCN1-like protein 1	CHEMBL4105838	Q96GG9	6BG3	Not Available	NA	0.6109	0.95	DCUN1D1		Q96GG9	DCUN1D1
Sphingosine 1-phosphate receptor Edg-8	CHEMBL2274	Q9H228	Not Available	T50089	NA	0.6077	1	S1PR5		Q9H228	S1PR5
Nuclear factor erythroid 2-related factor 2	CHEMBL1075094	Q16236	2FLU	Not Available	NA	0.6058	0.96	NFE2L2		Q16236	NFE2L2
Transcription intermediary factor 1-alpha	CHEMBL3108638	O15164	4YBM	Not Available	NA	0.5986	0.9556	TRIM24		O15164	TRIM24
Neuronal acetylcholine receptor; alpha4/beta4	CHEMBL1907591	P30926	6UR8	T70967	NA	0.5986	1	CHRNB4		P30926	CHRNB4
Aurora kinase B/Inner centromere protein	CHEMBL3430907	Q96GD4	6YIH	T46781	NA	0.5926	0.975	AURKB		Q96GD4	AURKB
Bloom syndrome protein	CHEMBL1293237	P54132	4O3M	Not Available	NA	0.5887	0.7006	BLM		P54132	BLM
DNA topoisomerase I	CHEMBL1781	P11387	1K4T	T09826	NA	0.5884	0.97	TOP1		P11387	TOP1
Tyrosine-protein kinase FGR	CHEMBL4454	P09769	Not Available	Not Available	NA	0.5875	0.77	FGR		P09769	FGR
Kelch-like ECH-associated protein 1	CHEMBL2069156	Q14145	6WCQ	Not Available	NA	0.5833	0.8238	KEAP1		Q14145	KEAP1
Solute carrier family 40 member 1	CHEMBL3392948	Q9NP59	6WBV	T86264	NA	0.5777	0.95	SLC40A1		Q9NP59	SLC40A1
Androgen Receptor	CHEMBL1871	P10275	3V49	T11211	NA	0.576	0.9643	AR		P10275	AR
Phospholipase A2 group IIA	CHEMBL3474	P14555	3U8I	Not Available	NA	0.571	0.9405	PLA2G2A		P14555	PLA2G2A
HERG	CHEMBL240	Q12809	5VA1	T20251	NA	0.5694	0.8976	KCNH2		Q12809	KCNH2
G-protein coupled bile acid receptor 1	CHEMBL5409	Q8TDU6	7CFM	T86273	NA	0.5687	0.9365	GPBAR1		Q8TDU6	GPBAR1
Lipoxin A4 receptor	CHEMBL4227	P25090	6OMM	Not Available	NA	0.568	1	FPR2		P25090	FPR2
Proteasome subunit beta type-9	CHEMBL1944495	P28065	6E5B	Not Available	NA	0.5669	0.975	PSMB9		P28065	PSMB9
C-C chemokine receptor type 2	CHEMBL4015	P41597	5T1A	T89988	NA	0.566	0.9857	CCR2		P41597	CCR2
Sodium channel protein type II alpha subunit	CHEMBL4187	Q99250	6J8E	Not Available	NA	0.5643	0.955	SCN2A		Q99250	SCN2A
Protein-tyrosine phosphatase 1B	CHEMBL335	P18031	5QGF	Not Available	NA	0.5634	0.9517	PTPN1		P18031	PTPN1
Acyl-CoA desaturase	CHEMBL5555	O00767	4ZYO	T10897	NA	0.562	0.975	SCD		O00767	SCD
Thymidylate synthase	CHEMBL1952	P04818	3GH0	T98397	NA	0.5614	0.9353	TYMS		P04818	TYMS
Prostanoid EP1 receptor	CHEMBL1811	P34995	Not Available	T15497	NA	0.5586	0.9571	PTGER1		P34995	PTGER1
Growth factor receptor-bound protein 2	CHEMBL3663	P62993	1GRI	Not Available	NA	0.5584	0.9	GRB2		P62993	GRB2
Formyl peptide receptor 1	CHEMBL3359	P21462	Not Available	T87831	NA	0.558	0.9356	FPR1		P21462	FPR1
Glutamate NMDA receptor; GRIN1/GRIN2B	CHEMBL1907603	Q05586	5EWM	Not Available	NA	0.5569	0.9589	GRIN1		Q05586	GRIN1
C5a anaphylatoxin chemotactic receptor	CHEMBL2373	P21730	6C1R	T15439	NA	0.556	0.9262	C5AR1		P21730	C5AR1
Glycine receptor subunit alpha-1	CHEMBL5845	P23415	4X5T	T50269	NA	0.5542	0.9071	GLRA1		P23415	GLRA1
NT-3 growth factor receptor	CHEMBL5608	Q16288	6KZD	Not Available	NA	0.5527	0.9589	NTRK3		Q16288	NTRK3
Proteasome Macropain subunit	CHEMBL3492	P49721	5LE5	Not Available	NA	0.5511	0.9024	PSMB2		P49721	PSMB2
Phosphodiesterase 3B	CHEMBL290	Q13370	1SO2	Not Available	NA	0.5478	0.94	PDE3B		Q13370	PDE3B
Cytochrome P450 3A4	CHEMBL340	P08684	5VCC	T37848	NA	0.5475	0.9119	CYP3A4		P08684	CYP3A4
Caspase-6	CHEMBL3308	P55212	2WDP	Not Available	NA	0.5461	0.9756	CASP6		P55212	CASP6
Mineralocorticoid receptor	CHEMBL1994	P08235	4PF3	Not Available	NA	0.545	1	NR3C2		P08235	NR3C2
Serotonin 2a (5-HT2a) receptor	CHEMBL224	P28223	6WHA	T32060	NA	0.5435	0.9143	HTR2A		P28223	HTR2A
Dual specificity protein phosphatase 3	CHEMBL2635	P51452	3F81	Not Available	NA	0.5434	0.94	DUSP3		P51452	DUSP3
Dual specificity phosphatase Cdc25C	CHEMBL2378	P30307	3OP3	Not Available	NA	0.542	0.9667	CDC25C		P30307	CDC25C
Aminopeptidase N	CHEMBL1907	P15144	4FYT	T67272	NA	0.5415	0.9331	ANPEP		P15144	ANPEP
Purinergic receptor P2Y12	CHEMBL2001	Q9H244	4PXZ	T46937	NA	0.5361	0.96	P2RY12		Q9H244	P2RY12
Kallikrein 7	CHEMBL2443	P49862	2QXI	Not Available	NA	0.5347	0.94	KLK7		P49862	KLK7
Protein kinase C delta	CHEMBL2996	Q05655	1YRK	T44861	NA	0.5305	0.9779	PRKCD		Q05655	PRKCD
Cysteinyl leukotriene receptor 2	CHEMBL4330	Q9NS75	Not Available	T74238	NA	0.5269	0.98	CYSLTR2		Q9NS75	CYSLTR2
DNA topoisomerase II alpha	CHEMBL1806	P11388	6ZY5	T17048	NA	0.5266	0.89	TOP2A		P11388	TOP2A
Replication protein A 70 kDa DNA-binding subunit	CHEMBL1764940	P27694	1JMC	Not Available	NA	0.5249	0.99	RPA1		P27694	RPA1
Sodium/hydrogen exchanger 1	CHEMBL2781	P19634	7DSX	T82028	NA	0.5243	0.9024	SLC9A1		P19634	SLC9A1
Protein-tyrosine phosphatase LC-PTP	CHEMBL2219	P35236	1ZC0	Not Available	NA	0.5208	0.7938	PTPN7		P35236	PTPN7
Neurotensin receptor 2	CHEMBL2514	O95665	Not Available	Not Available	NA	0.5201	1	NTSR2		O95665	NTSR2
Beta amyloid A4 protein	CHEMBL2487	P05067	5BUO	T87024	NA	0.5198	0.9674	APP		P05067	APP
T-cell protein-tyrosine phosphatase	CHEMBL3807	P17706	1L8K	Not Available	NA	0.5196	0.93	PTPN2		P17706	PTPN2
Platelet-derived growth factor receptor	CHEMBL2095189	P09619	3MJG	T53524	NA	0.519	0.7167	PDGFRB		P09619	PDGFRB
Phosphodiesterase 11A	CHEMBL2717	Q9HCR9	Not Available	Not Available	NA	0.5187	0.85	PDE11A		Q9HCR9	PDE11A
CaM kinase II delta	CHEMBL2801	Q13557	2WEL	Not Available	NA	0.518	0.8449	CAMK2D		Q13557	CAMK2D
Acetyl-CoA carboxylase 1	CHEMBL3351	Q13085	6G2H	Not Available	NA	0.5172	0.9304	ACACA		Q13085	ACACA
C-C chemokine receptor type 1	CHEMBL2413	P32246	Not Available	T16016	NA	0.5165	0.895	CCR1		P32246	CCR1
Phosphodiesterase 3A	CHEMBL241	Q14432	7LRC	T88975	NA	0.516	0.9294	PDE3A		Q14432	PDE3A
LSD1/CoREST complex	CHEMBL3137262	O60341	5L3D	Not Available	NA	0.515	0.9709	KDM1A		O60341	KDM1A
Voltage-gated T-type calcium channel alpha-1H subunit	CHEMBL1859	O95180	Not Available	T54644	NA	0.5144	0.9857	CACNA1H		O95180	CACNA1H
Transmembrane protease serine 6	CHEMBL1795139	Q8IU80	Not Available	Not Available	NA	0.5132	0.9833	TMPRSS6		Q8IU80	TMPRSS6
Uracil nucleotide/cysteinyl leukotriene receptor	CHEMBL1075162	Q13304	Not Available	Not Available	NA	0.5124	0.8033	GPR17		Q13304	GPR17
Arachidonate 5-lipoxygenase	CHEMBL215	P09917	3V98	Not Available	NA	0.5061	0.9268	ALOX5		P09917	ALOX5
Quinone reductase 2	CHEMBL3959	P16083	4FGL	T75498	NA	0.506	0.8949	NQO2		P16083	NQO2
Nuclear receptor subfamily 4 group A member 1	CHEMBL1293229	P22736	4RZF	Not Available	NA	0.5029	0.78	NR4A1		P22736	NR4A1
DSF Targets from STITCH (n=10)
ALDH5A1
DBH
ALDH2
CYP2E1
CA9
PAM
ALDH3A1
ALDH3A2
ALDH1A2
ALDH1A1
DSF Targets from DIGEP Pred (n=Down 51 and Up 48)
Pa	Pi	DownRegulation		Pa	Pi	UpRegulation
0.677	0.056	PPP1CA		0.957	0.004	AKR1B10
0.672	0.117	TMEM194A		0.955	0.004	MGST1
0.513	0.078	SRPK2		0.956	0.004	FTL
0.462	0.172	DNASE2		0.955	0.006	GCLC
0.282	0.02	ACTG2		0.951	0.004	PTGR1
0.35	0.139	ELAVL1		0.946	0.003	FECH
0.417	0.212	B4GALT5		0.937	0.003	MT1B
0.416	0.212	IFI27		0.932	0.003	SOD3
0.3	0.11	FOXJ1		0.923	0.003	TXNRD2
0.421	0.243	PHF14		0.907	0.005	PGD
0.355	0.206	SNHG8		0.904	0.006	NQO1
0.337	0.19	GJA1		0.886	0.009	TNNT1
0.387	0.262	SOD1		0.873	0.005	GCLM
0.361	0.244	CYP11A1		0.485	0.128	TRPV2
0.405	0.289	SMARCC1		0.425	0.088	GPRC5C
0.349	0.233	RNFT2		0.437	0.19	WIPI1
0.366	0.256	AMHR2		0.411	0.166	DEPTOR
0.321	0.219	PAH		0.461	0.226	CYTH1
0.357	0.271	CTSD		0.414	0.189	CALM1
0.289	0.203	ZC3HAV1L		0.455	0.246	C1ORF63
0.289	0.203	ZMIZ1		0.298	0.096	DIO1
0.354	0.276	MYO5C		0.417	0.216	KRT34
0.323	0.25	ERP27		0.372	0.212	LRP6
0.362	0.289	TNIK		0.214	0.059	NR5A1
0.25	0.182	CDKN2B		0.337	0.19	GALNT6
0.264	0.199	CTSB		0.413	0.267	VNN1
0.301	0.241	ZBED2		0.383	0.251	MITF
0.241	0.18	AQR		0.301	0.172	RAD51D
0.241	0.18	GNA11		0.371	0.242	HSPA1L
0.323	0.266	WDR67		0.306	0.183	HK1
0.194	0.153	ILVBL		0.358	0.246	IFIT1
0.304	0.274	MKL2		0.33	0.239	DIAPH3
0.351	0.32	ABCC5		0.289	0.203	LY6K
0.274	0.248	CCR7		0.35	0.27	PLA2G6
0.353	0.327	IKBKAP		0.354	0.276	VASN
0.338	0.317	H1FX		0.344	0.278	CCR5
0.303	0.282	DSE		0.265	0.203	TNFSF15
0.327	0.306	IL24		0.315	0.255	SPATA20
0.308	0.289	COG5		0.328	0.269	KHNYN
0.308	0.289	DNAAF2		0.314	0.256	EID1
0.308	0.289	FARP1		0.267	0.219	HTATIP2
0.278	0.263	RBM12		0.341	0.296	PTGER4
0.363	0.349	RARB		0.256	0.225	RAPGEF2
0.256	0.243	GTF3A		0.275	0.245	FNDC4
0.262	0.248	LAMP3		0.302	0.276	TGM2
0.285	0.275	ITGA5		0.268	0.248	ASB1
0.334	0.325	TPM1		0.344	0.331	KIAA0247
0.287	0.284	PLSCR4		0.327	0.317	CYP4F3
0.316	0.314	PPL
0.29	0.289	ITGB8
0.282	0.281	MFAP4
DSF Targets from BindingDB (n=13)
Gene Name	P vlaue	Gene ID
Aldehyde dehydrogenase 1A1	0.7	ALDH1A1
Aldehyde dehydrogenase, mitochondrial	0.7	ALDH1B1
D-3-phosphoglycerate dehydrogenase	0.73	PHGDH
E3 ubiquitin-protein ligase Mdm2	0.77	MDM2
Fructose-1,6-bisphosphatase 1	1	FBP1
Histone-lysine N-methyltransferase EHMT2	1	EHMT2
Lysyl oxidase homolog 2	1	LOXL2
Lysyl oxidase homolog 3	1	LOXL3
Lysyl oxidase homolog 4	0.77	LOXL4
Monoglyceride lipase	0.7	MGLL
NAD(+) hydrolase SARM1	1	SARM1
Protein-lysine 6-oxidase	1	LOX
Tyrosine-protein kinase JAK2	0.77	JAK2
DSF Targets from Literature
Gene ID	Effect of DSF	References
ALDH2	Inhibit	Veverka KA, Johnson KL, Mays DC, Lipsky JJ, Naylor S. Inhibition of aldehyde dehydrogenase by disulfiram and its metabolite methyl diethylthiocarbamoyl-sulfoxide. Biochemical pharmacology. 1997 Feb 21;53(4):511-8.
ALDH1A1	Inhibit	https://www.medchemexpress.com/disulfiram.html
LOXL2	Inhibit	Saifi MA, Shaikh AS, Kaki VR, Godugu C. Disulfiram prevents collagen crosslinking and inhibits renal fibrosis by inhibiting lysyl oxidase enzymes. Journal of Cellular Physiology. 2022 May;237(5):2516-27.
NLRP3	Inhibit	Chen X, Chen W, Xu H, Tian Y, Wang X, Chen X, Li J, Luo S, Hao L. Disulfiram Improves Fat Graft Retention by Modulating Macrophage Polarization Via Inhibition of NLRP3 Inflammasome-Mediated Pyroptosis. Aesthetic Surgery Journal. 2024 Apr 3:sjae075.
GSDMD	Inhibit	Zhuang Z, Gu J, Li BO, Yang L. Inhibition of gasdermin D palmitoylation by disulfiram is crucial for the treatment of myocardial infarction. Translational Research. 2024 Feb 1;264:66-75.
VCAM1	Inhibit VCAM1 expression, inflammation and fibrosis in HK-2 cells	Identification and verification of vascular cell adhesion protein 1 as an immune-related hub gene associated with the tubulointerstitial injury in diabetic kidney disease
NDRG1	Supressed expression	Zheng P, Wu Y, Wang Y, Hu F. Disulfiram suppresses epithelial-mesenchymal transition (EMT), migration and invasion in cervical cancer through the HSP90A/NDRG1 pathway. Cellular Signalling. 2023 Sep 1;109:110771.
PHGDH	Inhibit	Spillier Q, Vertommen D, Ravez S, Marteau R, Thémans Q, Corbet C, Feron O, Wouters J, Frédérick R. Anti-alcohol abuse drug disulfiram inhibits human PHGDH via disruption of its active tetrameric form through a specific cysteine oxidation. Scientific reports. 2019 Mar 18;9(1):4737.
FOXO1	DSF increases the mRNA levels	Nasrollahzadeh A, Momeny M, Fasehee H, Yaghmaie M, Bashash D, Hassani S, Mousavi SA, Ghaffari SH. Anti-proliferative activity of disulfiram through regulation of the AKT-FOXO axis: a proteomic study of molecular targets. Biochimica et Biophysica Acta (BBA)-Molecular Cell Research. 2021 Sep 1;1868(10):119087.
FOXO3
FOXO6
PRDX1	Increased the expression in MCF-7 cell line
KRT
CACYBP
CALM1	Inhibited the expression in MCF-7 cell line
CALM3
CDKN1A	DSF enhanced the expression of CDKN1A, CDKN1B and CDKN2B genes, coupled with reduction of CCND1 mRNA levels
CDKN1B
CDKN2B
CCND1
MAP1LC3B	DSF induced the transcription of several FOXO autophagy target genes such as MAP1LC3B, BECN1 and BNIP3
BECN1
BNIP3
PMAIP1	Upregulated the mRNA expression of FOXO target genes which play critical roles in both intrinsic and extrinsic apoptosis pathways
NOXA
PUMA
FASL
APAF1
BCL2L11
TRAIL
PTEN	Increased the mRNA level of PTEN
POH1	Inhibits POH1, a protein which plays an important role in deubiquitinating function of the proteasome lid rather than the actual core proteasome	Kannappan V, Ali M, Small B, Rajendran G, Elzhenni S, Taj H, Wang W, Dou QP. Recent advances in repurposing disulfiram and disulfiram derivatives as copper-dependent anticancer agents. Frontiers in Molecular Biosciences. 2021 Sep 17;8:741316.
MMP9	Inhibit	Hoda M, Cavuturu BM, Iqbal S, Shakya G, Rajagopalan R. Disulfiram and disulfiram-loaded poly-[lactide-co-glycolic acid] nanoparticles modulate metastatic markers and proteasomal activity in hepatocarcinoma Hep3b cell line. European Journal of Nanomedicine. 2017 Oct 26;9(3-4):127-38.
PTGS2	Inhibit
TIMP2	Upregulate
MMP2	Inhibit	Li Y, Wang LH, Zhang HT, Wang YT, Liu S, Zhou WL, Yuan XZ, Li TY, Wu CF, Yang JY. Disulfiram combined with copper inhibits metastasis and epithelial–mesenchymal transition in hepatocellular carcinoma through the NF‐κB and TGF‐β pathways. Journal of cellular and molecular medicine. 2018 Jan;22(1):439-51.
SMAD4	Inhibit
NFKB	Inhibit
PLK1	Inhibited the expression of PLK1 in GBM cells	Triscott J, Lee C, Hu K, Fotovati A, Berns R, Pambid M, Luk M, Kast RE, Kong E, Toyota E, Yip S. Disulfiram, a drug widely used to control alcoholism, suppresses self-renewal of glioblastoma and overrides resistance to temozolomide. Oncotarget. 2012 Oct;3(10):1112.
PHGDH	Inhibit	Spillier, Q., Vertommen, D., Ravez, S., Marteau, R., Thémans, Q., Corbet, C., Feron, O., Wouters, J. and Frédérick, R. (2019) Anti-alcohol abuse drug disulfiram inhibits human PHGDH via disruption of its active tetrameric form through a specific cysteine oxidation. Scientific Reports, 9(1), p. 4737
NPL4	Inhibit	Skrott, Z., Majera, D., Gursky, J., Buchtova, T., Hajduch, M., Mistrik, M. and Bartek, J. (2019) Disulfiram's anti-cancer activity reflects targeting NPL4, not inhibition of aldehyde dehydrogenase. Oncogene, 38(40), pp. 6711–6722
MD-2	Inhibit	Bai Y, Min R, Chen P, Mei S, Deng F, Zheng Z, Jiang C, Miao R, Wu Z, Zhang P, Pan Y. Disulfiram blocks inflammatory TLR4 signaling by targeting MD-2. Proceedings of the National Academy of Sciences. 2023 Aug 1;120(31):e2306399120.
NQO1	Inhibit	Xu B, Wang S, Li R, Chen K, He L, Deng M, Kannappan V, Zha J, Dong H, Wang W. Disulfiram/copper selectively eradicates AML leukemia stem cells in vitro and in vivo by simultaneous induction of ROS-JNK and inhibition of NF-κB and Nrf2. Cell death & disease. 2017 May;8(5):e2797-.
NRF2	Inhibit	Xu B, Wang S, Li R, Chen K, He L, Deng M, Kannappan V, Zha J, Dong H, Wang W. Disulfiram/copper selectively eradicates AML leukemia stem cells in vitro and in vivo by simultaneous induction of ROS-JNK and inhibition of NF-κB and Nrf2. Cell death & disease. 2017 May;8(5):e2797-.
RIPK1	Inhibit	Huang QY, Zhang R, Zhang QY, Dai C, Yu XY, Yuan L, Liu YY, Shen Y, Huang KL, Lin ZH. Disulfiram reduces the severity of mouse acute pancreatitis by inhibiting RIPK1-dependent acinar cell necrosis. Bioorganic Chemistry. 2023 Apr 1;133:106382.
HTR1B	Inhibit	https://lincs.hms.harvard.edu/db/sm/10507-999-1/
MAPK3	Inhibit
MAPT	Inhibit
MGLL	Inhibit
ALDH2	Inhibit
ALOX15	Inhibit
FAAH	Inhibit
FTL	Inhibit
MBNL1	Inhibit

## Sheet: S2
Supplementary Table 2: List of genes associated with Kidney Fibrosis
Keyword 1: Kidney Fibrosis
Gene Symbol	Description	Category	Uniprot ID	Gifts	GC Id	Relevance score	GeneCards Link
KNG1	Kininogen 1	Protein Coding	P01042	56	GC03P186717	6.36614	https://www.genecards.org/cgi-bin/carddisp.pl?gene=KNG1
Keyword 2: Chronic kidney diseases
Gene Symbol	Description	Category	Uniprot ID	Gifts	GC Id	Relevance score	GeneCards Link
PKHD1	PKHD1 Ciliary IPT Domain Containing Fibrocystin/Polyductin	Protein Coding	P08F94	47	GC06M094108	348.322	https://www.genecards.org/cgi-bin/carddisp.pl?gene=PKHD1
PKD1	Polycystin 1, Transient Receptor Potential Channel Interacting	Protein Coding	P98161	54	GC16M020311	297.433	https://www.genecards.org/cgi-bin/carddisp.pl?gene=PKD1
PKD2	Polycystin 2, Transient Receptor Potential Cation Channel	Protein Coding	Q13563	57	GC04P088007	211.071	https://www.genecards.org/cgi-bin/carddisp.pl?gene=PKD2
CYBB	Cytochrome B-245 Beta Chain	Protein Coding	P04839	58	GC0XP037780	131.663	https://www.genecards.org/cgi-bin/carddisp.pl?gene=CYBB
UMOD	Uromodulin	Protein Coding	P07911	51	GC16M021309	130.465	https://www.genecards.org/cgi-bin/carddisp.pl?gene=UMOD
TP53	Tumor Protein P53	Protein Coding	P04637	62	GC17M007661	122.023	https://www.genecards.org/cgi-bin/carddisp.pl?gene=TP53
TNF	Tumor Necrosis Factor	Protein Coding	P01375	61	GC06P134820	121.591	https://www.genecards.org/cgi-bin/carddisp.pl?gene=TNF
GAA	Alpha Glucosidase	Protein Coding	P10253	59	GC17P080101	118.678	https://www.genecards.org/cgi-bin/carddisp.pl?gene=GAA
IL6	Interleukin 6	Protein Coding	P05231	60	GC07P022725	113.676	https://www.genecards.org/cgi-bin/carddisp.pl?gene=IL6
NPC1	NPC Intracellular Cholesterol Transporter 1	Protein Coding	O15118	59	GC18M023506	113.003	https://www.genecards.org/cgi-bin/carddisp.pl?gene=NPC1
CFTR	CF Transmembrane Conductance Regulator	Protein Coding	P13569	61	GC07P117287	111.122	https://www.genecards.org/cgi-bin/carddisp.pl?gene=CFTR
CYBA	Cytochrome B-245 Alpha Chain	Protein Coding	P13498	55	GC16M088643	110.954	https://www.genecards.org/cgi-bin/carddisp.pl?gene=CYBA
ACE	Angiotensin I Converting Enzyme	Protein Coding	P12821	60	GC17P063477	108.757	https://www.genecards.org/cgi-bin/carddisp.pl?gene=ACE
AGL	Amylo-Alpha-1, 6-Glucosidase, 4-Alpha-Glucanotransferase	Protein Coding	P35573	54	GC01P099850	106.482	https://www.genecards.org/cgi-bin/carddisp.pl?gene=AGL
NCF2	Neutrophil Cytosolic Factor 2	Protein Coding	P19878	54	GC01M185801	105.95	https://www.genecards.org/cgi-bin/carddisp.pl?gene=NCF2
TGFB1	Transforming Growth Factor Beta 1	Protein Coding	P01137	61	GC19M041301	104.128	https://www.genecards.org/cgi-bin/carddisp.pl?gene=TGFB1
LOC126859690	MED14-Independent Group 3 Enhancer GRCh37_chr6:51888848-51890047	Functional Element		8	GC06P138298	104.08	https://www.genecards.org/cgi-bin/carddisp.pl?gene=LOC126859690
GBA1	Glucosylceramidase Beta 1	Protein Coding	P04062	58	GC01M161111	102.328	https://www.genecards.org/cgi-bin/carddisp.pl?gene=GBA1
NOD2	Nucleotide Binding Oligomerization Domain Containing 2	Protein Coding	Q9HC29	56	GC16P050693	101.947	https://www.genecards.org/cgi-bin/carddisp.pl?gene=NOD2
APOE	Apolipoprotein E	Protein Coding	P02649	59	GC19P113251	101.738	https://www.genecards.org/cgi-bin/carddisp.pl?gene=APOE
VWF	Von Willebrand Factor	Protein Coding	P04275	56	GC12M029229	101.542	https://www.genecards.org/cgi-bin/carddisp.pl?gene=VWF
IL10	Interleukin 10	Protein Coding	P22301	56	GC01M206767	101.339	https://www.genecards.org/cgi-bin/carddisp.pl?gene=IL10
PKD1-AS1	PKD1 Antisense RNA 1	RNA Gene		20	GC16P095079	100.955	https://www.genecards.org/cgi-bin/carddisp.pl?gene=PKD1-AS1
HNF1B	HNF1 Homeobox B	Protein Coding	P35680	52	GC17M037686	100.248	https://www.genecards.org/cgi-bin/carddisp.pl?gene=HNF1B
APP	Amyloid Beta Precursor Protein	Protein Coding	P05067	59	GC21M025880	99.5381	https://www.genecards.org/cgi-bin/carddisp.pl?gene=APP
CEP290	Centrosomal Protein 290	Protein Coding	O15078	50	GC12M088049	98.1902	https://www.genecards.org/cgi-bin/carddisp.pl?gene=CEP290
LMNA	Lamin A/C	Protein Coding	P02545	58	GC01P156082	93.5924	https://www.genecards.org/cgi-bin/carddisp.pl?gene=LMNA
GLA	Galactosidase Alpha	Protein Coding	P06280	58	GC0XM101393	93.1143	https://www.genecards.org/cgi-bin/carddisp.pl?gene=GLA
REN	Renin	Protein Coding	P00797	58	GC01M204154	93.0095	https://www.genecards.org/cgi-bin/carddisp.pl?gene=REN
COL4A4	Collagen Type IV Alpha 4 Chain	Protein Coding	P53420	52	GC02M226973	93.0046	https://www.genecards.org/cgi-bin/carddisp.pl?gene=COL4A4
PSEN1	Presenilin 1	Protein Coding	P49768	61	GC14P073136	92.7006	https://www.genecards.org/cgi-bin/carddisp.pl?gene=PSEN1
RET	Ret Proto-Oncogene	Protein Coding	P07949	63	GC10P044403	92.4251	https://www.genecards.org/cgi-bin/carddisp.pl?gene=RET
LOC129992813	ATAC-STARR-Seq Lymphoblastoid Silent Region 15559	Functional Element		9	GC04P088025	92.34	https://www.genecards.org/cgi-bin/carddisp.pl?gene=LOC129992813
CFH	Complement Factor H	Protein Coding	P08603	56	GC01P196621	91.8574	https://www.genecards.org/cgi-bin/carddisp.pl?gene=CFH
H19	H19 Imprinted Maternally Expressed Transcript	RNA Gene		34	GC11M001995	91.0978	https://www.genecards.org/cgi-bin/carddisp.pl?gene=H19
INF2	Inverted Formin 2	Protein Coding	Q27J81	50	GC14P115824	89.5172	https://www.genecards.org/cgi-bin/carddisp.pl?gene=INF2
TERT	Telomerase Reverse Transcriptase	Protein Coding	O14746	60	GC05M001253	88.8728	https://www.genecards.org/cgi-bin/carddisp.pl?gene=TERT
IFNG	Interferon Gamma	Protein Coding	P01579	59	GC12M068154	88.5532	https://www.genecards.org/cgi-bin/carddisp.pl?gene=IFNG
GANAB	Glucosidase II Alpha Subunit	Protein Coding	Q14697	54	GC11M125242	88.3989	https://www.genecards.org/cgi-bin/carddisp.pl?gene=GANAB
LRP5	LDL Receptor Related Protein 5	Protein Coding	O75197	58	GC11P068298	86.2215	https://www.genecards.org/cgi-bin/carddisp.pl?gene=LRP5
COL4A5	Collagen Type IV Alpha 5 Chain	Protein Coding	P29400	52	GC0XP108439	85.8018	https://www.genecards.org/cgi-bin/carddisp.pl?gene=COL4A5
NCF4	Neutrophil Cytosolic Factor 4	Protein Coding	Q15080	55	GC22P036860	85.1517	https://www.genecards.org/cgi-bin/carddisp.pl?gene=NCF4
SMPD1	Sphingomyelin Phosphodiesterase 1	Protein Coding	P17405	57	GC11P006390	84.9169	https://www.genecards.org/cgi-bin/carddisp.pl?gene=SMPD1
MFN2	Mitofusin 2	Protein Coding	O95140	57	GC01P011980	84.8017	https://www.genecards.org/cgi-bin/carddisp.pl?gene=MFN2
ATP7B	ATPase Copper Transporting Beta	Protein Coding	P35670	56	GC13M051930	83.6994	https://www.genecards.org/cgi-bin/carddisp.pl?gene=ATP7B
SERPINA1	Serpin Family A Member 1	Protein Coding	P01009	58	GC14M094376	83.3138	https://www.genecards.org/cgi-bin/carddisp.pl?gene=SERPINA1
MIR21	MicroRNA 21	RNA Gene		31	GC17P112757	83.1386	https://www.genecards.org/cgi-bin/carddisp.pl?gene=MIR21
DYNC1H1	Dynein Cytoplasmic 1 Heavy Chain 1	Protein Coding	Q14204	53	GC14P115794	83.1265	https://www.genecards.org/cgi-bin/carddisp.pl?gene=DYNC1H1
LRRK2	Leucine Rich Repeat Kinase 2	Protein Coding	Q5S007	58	GC12P040196	82.9121	https://www.genecards.org/cgi-bin/carddisp.pl?gene=LRRK2
SLC17A5	Solute Carrier Family 17 Member 5	Protein Coding	Q9NRA2	54	GC06M073593	82.6988	https://www.genecards.org/cgi-bin/carddisp.pl?gene=SLC17A5
PRSS1	Serine Protease 1	Protein Coding	P07477	52	GC07P157883	82.6793	https://www.genecards.org/cgi-bin/carddisp.pl?gene=PRSS1
MPZ	Myelin Protein Zero	Protein Coding	P25189	52	GC01M161345	82.2199	https://www.genecards.org/cgi-bin/carddisp.pl?gene=MPZ
NPHS2	NPHS2 Stomatin Family Member, Podocin	Protein Coding	Q9NP85	51	GC01M179554	81.6581	https://www.genecards.org/cgi-bin/carddisp.pl?gene=NPHS2
PIK3CA	Phosphatidylinositol-4,5-Bisphosphate 3-Kinase Catalytic Subunit Alpha	Protein Coding	P42336	61	GC03P179148	81.5422	https://www.genecards.org/cgi-bin/carddisp.pl?gene=PIK3CA
TSC2	TSC Complex Subunit 2	Protein Coding	P49815	60	GC16P080239	81.5175	https://www.genecards.org/cgi-bin/carddisp.pl?gene=TSC2
BRAF	B-Raf Proto-Oncogene, Serine/Threonine Kinase	Protein Coding	P15056	62	GC07M140773	81.0682	https://www.genecards.org/cgi-bin/carddisp.pl?gene=BRAF
PAX2	Paired Box 2	Protein Coding	Q02962	55	GC10P100735	80.9062	https://www.genecards.org/cgi-bin/carddisp.pl?gene=PAX2
GBE1	1,4-Alpha-Glucan Branching Enzyme 1	Protein Coding	Q04446	53	GC03M081489	80.8041	https://www.genecards.org/cgi-bin/carddisp.pl?gene=GBE1
NLRP3	NLR Family Pyrin Domain Containing 3	Protein Coding	Q96P20	57	GC01P247416	79.8179	https://www.genecards.org/cgi-bin/carddisp.pl?gene=NLRP3
SH3TC2	SH3 Domain And Tetratricopeptide Repeats 2	Protein Coding	Q8TF17	46	GC05M148923	79.4804	https://www.genecards.org/cgi-bin/carddisp.pl?gene=SH3TC2
WT1	WT1 Transcription Factor	Protein Coding	P19544	56	GC11M032365	78.6558	https://www.genecards.org/cgi-bin/carddisp.pl?gene=WT1
G6PC1	Glucose-6-Phosphatase Catalytic Subunit 1	Protein Coding	P35575	52	GC17P113706	78.5597	https://www.genecards.org/cgi-bin/carddisp.pl?gene=G6PC1
MEG3	Maternally Expressed 3	RNA Gene		34	GC14P116735	78.3442	https://www.genecards.org/cgi-bin/carddisp.pl?gene=MEG3
NAGLU	N-Acetyl-Alpha-Glucosaminidase	Protein Coding	P54802	52	GC17P112331	78.3378	https://www.genecards.org/cgi-bin/carddisp.pl?gene=NAGLU
CTLA4	Cytotoxic T-Lymphocyte Associated Protein 4	Protein Coding	P16410	57	GC02P203866	77.8721	https://www.genecards.org/cgi-bin/carddisp.pl?gene=CTLA4
STAT1	Signal Transducer And Activator Of Transcription 1	Protein Coding	P42224	61	GC02M190908	77.3325	https://www.genecards.org/cgi-bin/carddisp.pl?gene=STAT1
NCF1	Neutrophil Cytosolic Factor 1	Protein Coding	P14598	55	GC07P086277	77.257	https://www.genecards.org/cgi-bin/carddisp.pl?gene=NCF1
TRB	T Cell Receptor Beta Locus	Protein Coding	P0DSE2	28	GC07P159548	77.146	https://www.genecards.org/cgi-bin/carddisp.pl?gene=TRB
NEFL	Neurofilament Light Chain	Protein Coding	P07196	54	GC08M024950	77.1419	https://www.genecards.org/cgi-bin/carddisp.pl?gene=NEFL
IL1B	Interleukin 1 Beta	Protein Coding	P01584	56	GC02M112829	76.6764	https://www.genecards.org/cgi-bin/carddisp.pl?gene=IL1B
NPHP4	Nephrocystin 4	Protein Coding	O75161	50	GC01M014304	76.5364	https://www.genecards.org/cgi-bin/carddisp.pl?gene=NPHP4
HLA-DRB1	Major Histocompatibility Complex, Class II, DR Beta 1	Protein Coding	P01911	55	GC06M093834	76.2192	https://www.genecards.org/cgi-bin/carddisp.pl?gene=HLA-DRB1
SQSTM1	Sequestosome 1	Protein Coding	Q13501	58	GC05P179806	75.7697	https://www.genecards.org/cgi-bin/carddisp.pl?gene=SQSTM1
LOC106627981	GBA Recombination Region	Functional Element		10	GC01P155233	75.5864	https://www.genecards.org/cgi-bin/carddisp.pl?gene=LOC106627981
ALB	Albumin	Protein Coding	P02768	58	GC04P073397	75.4227	https://www.genecards.org/cgi-bin/carddisp.pl?gene=ALB
CRP	C-Reactive Protein	Protein Coding	P02741	54	GC01M161311	75.3387	https://www.genecards.org/cgi-bin/carddisp.pl?gene=CRP
SNCA	Synuclein Alpha	Protein Coding	P37840	60	GC04M089724	74.4463	https://www.genecards.org/cgi-bin/carddisp.pl?gene=SNCA
ABL1	ABL Proto-Oncogene 1, Non-Receptor Tyrosine Kinase	Protein Coding	P00519	61	GC09P130713	74.3783	https://www.genecards.org/cgi-bin/carddisp.pl?gene=ABL1
MUC1	Mucin 1, Cell Surface Associated	Protein Coding	P15941	56	GC01M155185	74.3175	https://www.genecards.org/cgi-bin/carddisp.pl?gene=MUC1
VHL	Von Hippel-Lindau Tumor Suppressor	Protein Coding	P40337	56	GC03P021526	73.7705	https://www.genecards.org/cgi-bin/carddisp.pl?gene=VHL
ABCA4	ATP Binding Cassette Subfamily A Member 4	Protein Coding	P78363	53	GC01M093992	73.0724	https://www.genecards.org/cgi-bin/carddisp.pl?gene=ABCA4
COPA	COPI Coat Complex Subunit Alpha	Protein Coding	P53621	51	GC01M160288	72.9912	https://www.genecards.org/cgi-bin/carddisp.pl?gene=COPA
PRNP	Prion Protein (Kanno Blood Group)	Protein Coding	F7VJQ1	57	GC20P004686	72.9344	https://www.genecards.org/cgi-bin/carddisp.pl?gene=PRNP
SEC63	SEC63 Homolog, Protein Translocation Regulator	Protein Coding	Q9UGP8	52	GC06M107867	72.1401	https://www.genecards.org/cgi-bin/carddisp.pl?gene=SEC63
MIR17	MicroRNA 17	RNA Gene		26	GC13P091350	72.136	https://www.genecards.org/cgi-bin/carddisp.pl?gene=MIR17
INS	Insulin	Protein Coding	P01308	56	GC11M002159	71.9168	https://www.genecards.org/cgi-bin/carddisp.pl?gene=INS
BDNF-AS	BDNF Antisense RNA	RNA Gene		29	GC11P027466	71.8175	https://www.genecards.org/cgi-bin/carddisp.pl?gene=BDNF-AS
CLCN5	Chloride Voltage-Gated Channel 5	Protein Coding	P51795	53	GC0XP049922	71.67	https://www.genecards.org/cgi-bin/carddisp.pl?gene=CLCN5
MAPT	Microtubule Associated Protein Tau	Protein Coding	P10636	59	GC17P045894	71.2678	https://www.genecards.org/cgi-bin/carddisp.pl?gene=MAPT
NPHP3	Nephrocystin 3	Protein Coding	Q7Z494	48	GC03M132683	71.1132	https://www.genecards.org/cgi-bin/carddisp.pl?gene=NPHP3
NPHS1	NPHS1 Adhesion Molecule, Nephrin	Protein Coding	O60500	55	GC19M035825	70.7814	https://www.genecards.org/cgi-bin/carddisp.pl?gene=NPHS1
COL1A1	Collagen Type I Alpha 1 Chain	Protein Coding	P02452	58	GC17M078201	70.6037	https://www.genecards.org/cgi-bin/carddisp.pl?gene=COL1A1
HEXA	Hexosaminidase Subunit Alpha	Protein Coding	P06865	55	GC15M072340	70.472	https://www.genecards.org/cgi-bin/carddisp.pl?gene=HEXA
CTRC	Chymotrypsin C	Protein Coding	Q99895	53	GC01P015438	70.1187	https://www.genecards.org/cgi-bin/carddisp.pl?gene=CTRC
TUG1	Taurine Up-Regulated 1	Protein Coding	A0A6I8PU40	32	GC22P030969	70.1124	https://www.genecards.org/cgi-bin/carddisp.pl?gene=TUG1
PRKN	Parkin RBR E3 Ubiquitin Protein Ligase	Protein Coding	O60260	58	GC06M161348	69.4783	https://www.genecards.org/cgi-bin/carddisp.pl?gene=PRKN
ATM	ATM Serine/Threonine Kinase	Protein Coding	Q13315	61	GC11P108223	69.2681	https://www.genecards.org/cgi-bin/carddisp.pl?gene=ATM
COL4A3	Collagen Type IV Alpha 3 Chain	Protein Coding	Q01955	54	GC02P227164	69.2347	https://www.genecards.org/cgi-bin/carddisp.pl?gene=COL4A3
CTNNB1	Catenin Beta 1	Protein Coding	P35222	62	GC03P041194	69.2201	https://www.genecards.org/cgi-bin/carddisp.pl?gene=CTNNB1
IGHMBP2	Immunoglobulin Mu DNA Binding Protein 2	Protein Coding	P38935	51	GC11P068903	69.1961	https://www.genecards.org/cgi-bin/carddisp.pl?gene=IGHMBP2
STAT3	Signal Transducer And Activator Of Transcription 3	Protein Coding	P40763	62	GC17M042313	69.0818	https://www.genecards.org/cgi-bin/carddisp.pl?gene=STAT3
NPHP1	Nephrocystin 1	Protein Coding	O15259	52	GC02M110122	69.0483	https://www.genecards.org/cgi-bin/carddisp.pl?gene=NPHP1
CPA1	Carboxypeptidase A1	Protein Coding	P15085	51	GC07P130380	68.6735	https://www.genecards.org/cgi-bin/carddisp.pl?gene=CPA1
GDAP1	Ganglioside Induced Differentiation Associated Protein 1	Protein Coding	Q8TB36	52	GC08P074315	68.4887	https://www.genecards.org/cgi-bin/carddisp.pl?gene=GDAP1
PRX	Periaxin	Protein Coding	Q9BXM0	49	GC19M040393	68.4418	https://www.genecards.org/cgi-bin/carddisp.pl?gene=PRX
HBB	Hemoglobin Subunit Beta	Protein Coding	P68871	54	GC11M012029	68.2797	https://www.genecards.org/cgi-bin/carddisp.pl?gene=HBB
HMOX1	Heme Oxygenase 1	Protein Coding	P09601	61	GC22P035380	68.1895	https://www.genecards.org/cgi-bin/carddisp.pl?gene=HMOX1
NOS3	Nitric Oxide Synthase 3	Protein Coding	P29474	59	GC07P158097	67.9536	https://www.genecards.org/cgi-bin/carddisp.pl?gene=NOS3
RPL36A-HNRNPH2	RPL36A-HNRNPH2 Readthrough	Protein Coding		24	GC0XP101398	67.3093	https://www.genecards.org/cgi-bin/carddisp.pl?gene=RPL36A-HNRNPH2
PYGM	Glycogen Phosphorylase, Muscle Associated	Protein Coding	P11217	55	GC11M064746	67.2753	https://www.genecards.org/cgi-bin/carddisp.pl?gene=PYGM
GALC	Galactosylceramidase	Protein Coding	P54803	53	GC14M087837	67.2134	https://www.genecards.org/cgi-bin/carddisp.pl?gene=GALC
SPINK1	Serine Peptidase Inhibitor Kazal Type 1	Protein Coding	P00995	51	GC05M147825	67.0261	https://www.genecards.org/cgi-bin/carddisp.pl?gene=SPINK1
KIF1B	Kinesin Family Member 1B	Protein Coding	O60333	53	GC01P010210	66.9517	https://www.genecards.org/cgi-bin/carddisp.pl?gene=KIF1B
SBF2	SET Binding Factor 2	Protein Coding	Q86WG5	47	GC11M012239	66.8635	https://www.genecards.org/cgi-bin/carddisp.pl?gene=SBF2
TLR4	Toll Like Receptor 4	Protein Coding	O00206	60	GC09P117704	66.6507	https://www.genecards.org/cgi-bin/carddisp.pl?gene=TLR4
PMP22	Peripheral Myelin Protein 22	Protein Coding	Q01453	52	GC17M015229	66.5361	https://www.genecards.org/cgi-bin/carddisp.pl?gene=PMP22
AARS1	Alanyl-TRNA Synthetase 1	Protein Coding	P49588	53	GC16M073241	66.534	https://www.genecards.org/cgi-bin/carddisp.pl?gene=AARS1
GATA3	GATA Binding Protein 3	Protein Coding	P23771	58	GC10P008045	66.4878	https://www.genecards.org/cgi-bin/carddisp.pl?gene=GATA3
MKS1	MKS Transition Zone Complex Subunit 1	Protein Coding	Q9NXB0	50	GC17M058205	66.4739	https://www.genecards.org/cgi-bin/carddisp.pl?gene=MKS1
PRKCSH	PRKCSH Beta Subunit Of Glucosidase II	Protein Coding	P14314	52	GC19P011435	66.4254	https://www.genecards.org/cgi-bin/carddisp.pl?gene=PRKCSH
VCP	Valosin Containing Protein	Protein Coding	P55072	58	GC09M035085	66.196	https://www.genecards.org/cgi-bin/carddisp.pl?gene=VCP
TMEM67	Transmembrane Protein 67	Protein Coding	Q5HYA8	50	GC08P093754	66.0889	https://www.genecards.org/cgi-bin/carddisp.pl?gene=TMEM67
FIG4	FIG4 Phosphoinositide 5-Phosphatase	Protein Coding	Q92562	53	GC06P135959	65.7892	https://www.genecards.org/cgi-bin/carddisp.pl?gene=FIG4
CARD9	Caspase Recruitment Domain Family Member 9	Protein Coding	Q9H257	54	GC09M136364	65.3743	https://www.genecards.org/cgi-bin/carddisp.pl?gene=CARD9
MMP1	Matrix Metallopeptidase 1	Protein Coding	P03956	59	GC11M126178	65.1579	https://www.genecards.org/cgi-bin/carddisp.pl?gene=MMP1
WNT9B	Wnt Family Member 9B	Protein Coding	O14905	50	GC17P046833	65.1394	https://www.genecards.org/cgi-bin/carddisp.pl?gene=WNT9B
HEXB	Hexosaminidase Subunit Beta	Protein Coding	P07686	55	GC05P074640	64.9768	https://www.genecards.org/cgi-bin/carddisp.pl?gene=HEXB
NRAS	NRAS Proto-Oncogene, GTPase	Protein Coding	P01111	59	GC01M114704	64.956	https://www.genecards.org/cgi-bin/carddisp.pl?gene=NRAS
TNFRSF11B	TNF Receptor Superfamily Member 11b	Protein Coding	O00300	56	GC08M118923	64.5523	https://www.genecards.org/cgi-bin/carddisp.pl?gene=TNFRSF11B
TTR	Transthyretin	Protein Coding	P02766	57	GC18P031557	64.3325	https://www.genecards.org/cgi-bin/carddisp.pl?gene=TTR
KIT	KIT Proto-Oncogene, Receptor Tyrosine Kinase	Protein Coding	P10721	62	GC04P054657	64.2941	https://www.genecards.org/cgi-bin/carddisp.pl?gene=KIT
ENG	Endoglin	Protein Coding	P17813	56	GC09M127815	64.2764	https://www.genecards.org/cgi-bin/carddisp.pl?gene=ENG
GJB1	Gap Junction Protein Beta 1	Protein Coding	P08034	55	GC0XP071212	64.0433	https://www.genecards.org/cgi-bin/carddisp.pl?gene=GJB1
IL1RN	Interleukin 1 Receptor Antagonist	Protein Coding	P18510	59	GC02P143688	64.0079	https://www.genecards.org/cgi-bin/carddisp.pl?gene=IL1RN
KRAS	KRAS Proto-Oncogene, GTPase	Protein Coding	P01116	61	GC12M029682	63.9311	https://www.genecards.org/cgi-bin/carddisp.pl?gene=KRAS
COL4A1	Collagen Type IV Alpha 1 Chain	Protein Coding	P02462	56	GC13M110148	63.789	https://www.genecards.org/cgi-bin/carddisp.pl?gene=COL4A1
SLC37A4	Solute Carrier Family 37 Member 4	Protein Coding	O43826	51	GC11M126542	63.5201	https://www.genecards.org/cgi-bin/carddisp.pl?gene=SLC37A4
MTOR	Mechanistic Target Of Rapamycin Kinase	Protein Coding	P42345	64	GC01M011106	63.4812	https://www.genecards.org/cgi-bin/carddisp.pl?gene=MTOR
DNM2	Dynamin 2	Protein Coding	P50570	58	GC19P010718	63.4617	https://www.genecards.org/cgi-bin/carddisp.pl?gene=DNM2
HFE	Homeostatic Iron Regulator	Protein Coding	Q30201	54	GC06P026087	63.3569	https://www.genecards.org/cgi-bin/carddisp.pl?gene=HFE
NOTCH1	Notch Receptor 1	Protein Coding	P46531	61	GC09M138715	62.7182	https://www.genecards.org/cgi-bin/carddisp.pl?gene=NOTCH1
MIR155	MicroRNA 155	RNA Gene		29	GC21P025573	62.707	https://www.genecards.org/cgi-bin/carddisp.pl?gene=MIR155
AGT	Angiotensinogen	Protein Coding	P01019	58	GC01M230690	62.6782	https://www.genecards.org/cgi-bin/carddisp.pl?gene=AGT
MET	MET Proto-Oncogene, Receptor Tyrosine Kinase	Protein Coding	P08581	63	GC07P116672	62.0661	https://www.genecards.org/cgi-bin/carddisp.pl?gene=MET
HLA-B	Major Histocompatibility Complex, Class I, B	Protein Coding	P01889	54	GC06M093738	62.0195	https://www.genecards.org/cgi-bin/carddisp.pl?gene=HLA-B
MYH9	Myosin Heavy Chain 9	Protein Coding	P35579	56	GC22M036281	61.9063	https://www.genecards.org/cgi-bin/carddisp.pl?gene=MYH9
TRPV4	Transient Receptor Potential Cation Channel Subfamily V Member 4	Protein Coding	Q9HBA0	57	GC12M109783	61.6463	https://www.genecards.org/cgi-bin/carddisp.pl?gene=TRPV4
DNAJB11	DnaJ Heat Shock Protein Family (Hsp40) Member B11	Protein Coding	Q9UBS4	48	GC03P186567	61.5417	https://www.genecards.org/cgi-bin/carddisp.pl?gene=DNAJB11
MIR126	MicroRNA 126	RNA Gene		29	GC09P136670	60.8308	https://www.genecards.org/cgi-bin/carddisp.pl?gene=MIR126
ATP7A	ATPase Copper Transporting Alpha	Protein Coding	Q04656	55	GC0XP078165	60.6837	https://www.genecards.org/cgi-bin/carddisp.pl?gene=ATP7A
PINK1	PTEN Induced Kinase 1	Protein Coding	Q9BXM7	55	GC01P041392	60.6546	https://www.genecards.org/cgi-bin/carddisp.pl?gene=PINK1
MEFV	MEFV Innate Immunity Regulator, Pyrin	Protein Coding	O15553	53	GC16M020459	60.3035	https://www.genecards.org/cgi-bin/carddisp.pl?gene=MEFV
PTEN	Phosphatase And Tensin Homolog	Protein Coding	P60484	61	GC10P109367	60.2855	https://www.genecards.org/cgi-bin/carddisp.pl?gene=PTEN
INVS	Inversin	Protein Coding	Q9Y283	53	GC09P100099	59.6804	https://www.genecards.org/cgi-bin/carddisp.pl?gene=INVS
PSAP	Prosaposin	Protein Coding	P07602	56	GC10M071816	59.5709	https://www.genecards.org/cgi-bin/carddisp.pl?gene=PSAP
CC2D2A	Coiled-Coil And C2 Domain Containing 2A	Protein Coding	Q9P2K1	49	GC04P024665	59.5392	https://www.genecards.org/cgi-bin/carddisp.pl?gene=CC2D2A
APOA1	Apolipoprotein A1	Protein Coding	P02647	59	GC11M116835	59.1665	https://www.genecards.org/cgi-bin/carddisp.pl?gene=APOA1
FBN1	Fibrillin 1	Protein Coding	P35555	56	GC15M048408	59.0952	https://www.genecards.org/cgi-bin/carddisp.pl?gene=FBN1
ABCA1	ATP Binding Cassette Subfamily A Member 1	Protein Coding	O95477	58	GC09M104781	58.9261	https://www.genecards.org/cgi-bin/carddisp.pl?gene=ABCA1
CBS	Cystathionine Beta-Synthase	Protein Coding	P35520	60	GC21M043053	58.9129	https://www.genecards.org/cgi-bin/carddisp.pl?gene=CBS
MPO	Myeloperoxidase	Protein Coding	P05164	61	GC17M058269	58.8014	https://www.genecards.org/cgi-bin/carddisp.pl?gene=MPO
MIR223	MicroRNA 223	RNA Gene		29	GC0XP066018	58.6769	https://www.genecards.org/cgi-bin/carddisp.pl?gene=MIR223
SOD1	Superoxide Dismutase 1	Protein Coding	P00441	61	GC21P031659	58.6407	https://www.genecards.org/cgi-bin/carddisp.pl?gene=SOD1
MIR29A	MicroRNA 29a	RNA Gene		29	GC07M130876	58.6121	https://www.genecards.org/cgi-bin/carddisp.pl?gene=MIR29A
RYR1	Ryanodine Receptor 1	Protein Coding	P21817	56	GC19P113006	58.5556	https://www.genecards.org/cgi-bin/carddisp.pl?gene=RYR1
EPO	Erythropoietin	Protein Coding	P01588	52	GC07P100720	58.543	https://www.genecards.org/cgi-bin/carddisp.pl?gene=EPO
FAS	Fas Cell Surface Death Receptor	Protein Coding	P25445	59	GC10P109381	58.3941	https://www.genecards.org/cgi-bin/carddisp.pl?gene=FAS
BCR	BCR Activator Of RhoGEF And GTPase	Protein Coding	P11274	60	GC22P023179	58.3386	https://www.genecards.org/cgi-bin/carddisp.pl?gene=BCR
CCL2	C-C Motif Chemokine Ligand 2	Protein Coding	P13500	58	GC17P034255	58.3335	https://www.genecards.org/cgi-bin/carddisp.pl?gene=CCL2
PTPN22	Protein Tyrosine Phosphatase Non-Receptor Type 22	Protein Coding	Q9Y2R2	55	GC01M113813	58.1767	https://www.genecards.org/cgi-bin/carddisp.pl?gene=PTPN22
MIR146A	MicroRNA 146a	RNA Gene		29	GC05P160485	58.1474	https://www.genecards.org/cgi-bin/carddisp.pl?gene=MIR146A
CXCL8	C-X-C Motif Chemokine Ligand 8	Protein Coding	P10145	53	GC04P073740	58.0584	https://www.genecards.org/cgi-bin/carddisp.pl?gene=CXCL8
IFT140	Intraflagellar Transport 140	Protein Coding	Q96RY7	50	GC16M020275	57.7354	https://www.genecards.org/cgi-bin/carddisp.pl?gene=IFT140
GARS1	Glycyl-TRNA Synthetase 1	Protein Coding	P41250	54	GC07P030580	57.5853	https://www.genecards.org/cgi-bin/carddisp.pl?gene=GARS1
AGTR1	Angiotensin II Receptor Type 1	Protein Coding	P30556	60	GC03P148697	57.4524	https://www.genecards.org/cgi-bin/carddisp.pl?gene=AGTR1
HLA-DQB1	Major Histocompatibility Complex, Class II, DQ Beta 1	Protein Coding	P01920	52	GC06M093843	57.3865	https://www.genecards.org/cgi-bin/carddisp.pl?gene=HLA-DQB1
NCF4-AS1	NCF4 Antisense RNA 1	RNA Gene		20	GC22M077087	57.2105	https://www.genecards.org/cgi-bin/carddisp.pl?gene=NCF4-AS1
TSC1	TSC Complex Subunit 1	Protein Coding	Q92574	56	GC09M132891	57.1857	https://www.genecards.org/cgi-bin/carddisp.pl?gene=TSC1
EGR2	Early Growth Response 2	Protein Coding	P11161	53	GC10M062811	56.5512	https://www.genecards.org/cgi-bin/carddisp.pl?gene=EGR2
CUBN	Cubilin	Protein Coding	O60494	54	GC10M016824	56.4297	https://www.genecards.org/cgi-bin/carddisp.pl?gene=CUBN
MTHFR	Methylenetetrahydrofolate Reductase	Protein Coding	P42898	56	GC01M011785	56.3296	https://www.genecards.org/cgi-bin/carddisp.pl?gene=MTHFR
POLG	DNA Polymerase Gamma, Catalytic Subunit	Protein Coding	P54098	56	GC15M148631	56.2136	https://www.genecards.org/cgi-bin/carddisp.pl?gene=POLG
DZIP1L	DAZ Interacting Zinc Finger Protein 1 Like	Protein Coding	Q8IYY4	44	GC03M138061	56.1399	https://www.genecards.org/cgi-bin/carddisp.pl?gene=DZIP1L
GDNF	Glial Cell Derived Neurotrophic Factor	Protein Coding	P39905	59	GC05M037812	56.0854	https://www.genecards.org/cgi-bin/carddisp.pl?gene=GDNF
IL2	Interleukin 2	Protein Coding	P60568	55	GC04M122451	56.0667	https://www.genecards.org/cgi-bin/carddisp.pl?gene=IL2
IL4	Interleukin 4	Protein Coding	P05112	55	GC05P132673	56.0485	https://www.genecards.org/cgi-bin/carddisp.pl?gene=IL4
EGFR	Epidermal Growth Factor Receptor	Protein Coding	P00533	63	GC07P055019	55.9907	https://www.genecards.org/cgi-bin/carddisp.pl?gene=EGFR
HNF1A	HNF1 Homeobox A	Protein Coding	P20823	55	GC12P120978	55.8526	https://www.genecards.org/cgi-bin/carddisp.pl?gene=HNF1A
AKT1	AKT Serine/Threonine Kinase 1	Protein Coding	P31749	62	GC14M104769	55.7135	https://www.genecards.org/cgi-bin/carddisp.pl?gene=AKT1
FGF23	Fibroblast Growth Factor 23	Protein Coding	Q9GZV9	55	GC12M004368	55.4318	https://www.genecards.org/cgi-bin/carddisp.pl?gene=FGF23
PDGFRB	Platelet Derived Growth Factor Receptor Beta	Protein Coding	P09619	62	GC05M150113	55.3695	https://www.genecards.org/cgi-bin/carddisp.pl?gene=PDGFRB
BCKDHB	Branched Chain Keto Acid Dehydrogenase E1 Subunit Beta	Protein Coding	P21953	52	GC06P080106	55.2276	https://www.genecards.org/cgi-bin/carddisp.pl?gene=BCKDHB
ALG9	ALG9 Alpha-1,2-Mannosyltransferase	Protein Coding	Q9H6U8	48	GC11M126379	55.1311	https://www.genecards.org/cgi-bin/carddisp.pl?gene=ALG9
CASR	Calcium Sensing Receptor	Protein Coding	P41180	60	GC03P122183	55.0675	https://www.genecards.org/cgi-bin/carddisp.pl?gene=CASR
NDRG1	N-Myc Downstream Regulated 1	Protein Coding	Q92597	54	GC08M133237	55.0427	https://www.genecards.org/cgi-bin/carddisp.pl?gene=NDRG1
MIR15A	MicroRNA 15a	RNA Gene		23	GC13M050049	55.0165	https://www.genecards.org/cgi-bin/carddisp.pl?gene=MIR15A
TTC21B	Tetratricopeptide Repeat Domain 21B	Protein Coding	Q7Z4L5	50	GC02M165905	54.6379	https://www.genecards.org/cgi-bin/carddisp.pl?gene=TTC21B
SLC34A1	Solute Carrier Family 34 Member 1	Protein Coding	Q06495	53	GC05P186655	54.5884	https://www.genecards.org/cgi-bin/carddisp.pl?gene=SLC34A1
COL1A2	Collagen Type I Alpha 2 Chain	Protein Coding	P08123	56	GC07P094394	54.4132	https://www.genecards.org/cgi-bin/carddisp.pl?gene=COL1A2
B2M	Beta-2-Microglobulin	Protein Coding	P61769	59	GC15P044711	54.2962	https://www.genecards.org/cgi-bin/carddisp.pl?gene=B2M
PRKAG2	Protein Kinase AMP-Activated Non-Catalytic Subunit Gamma 2	Protein Coding	Q9UGJ0	56	GC07M151556	54.2857	https://www.genecards.org/cgi-bin/carddisp.pl?gene=PRKAG2
C3	Complement C3	Protein Coding	P01024	58	GC19M006677	54.1808	https://www.genecards.org/cgi-bin/carddisp.pl?gene=C3
NPHP3-ACAD11	NPHP3-ACAD11 Readthrough (NMD Candidate)	RNA Gene		23	GC03M132558	54.1218	https://www.genecards.org/cgi-bin/carddisp.pl?gene=NPHP3-ACAD11
APOB	Apolipoprotein B	Protein Coding	P04114	55	GC02M020956	53.9167	https://www.genecards.org/cgi-bin/carddisp.pl?gene=APOB
PON1	Paraoxonase 1	Protein Coding	P27169	56	GC07M095297	53.8729	https://www.genecards.org/cgi-bin/carddisp.pl?gene=PON1
BCKDHA	Branched Chain Keto Acid Dehydrogenase E1 Subunit Alpha	Protein Coding	P12694	51	GC19P113120	53.6577	https://www.genecards.org/cgi-bin/carddisp.pl?gene=BCKDHA
MED25	Mediator Complex Subunit 25	Protein Coding	Q71SY5	48	GC19P113452	53.6509	https://www.genecards.org/cgi-bin/carddisp.pl?gene=MED25
MALAT1	Metastasis Associated Lung Adenocarcinoma Transcript 1	RNA Gene		32	GC11P089089	53.6286	https://www.genecards.org/cgi-bin/carddisp.pl?gene=MALAT1
VDR	Vitamin D Receptor	Protein Coding	P11473	57	GC12M047841	53.5999	https://www.genecards.org/cgi-bin/carddisp.pl?gene=VDR
SLC12A1	Solute Carrier Family 12 Member 1	Protein Coding	Q13621	56	GC15P157296	53.5182	https://www.genecards.org/cgi-bin/carddisp.pl?gene=SLC12A1
JAK2	Janus Kinase 2	Protein Coding	O60674	62	GC09P004985	53.4313	https://www.genecards.org/cgi-bin/carddisp.pl?gene=JAK2
MMP9	Matrix Metallopeptidase 9	Protein Coding	P14780	62	GC20P046008	53.3791	https://www.genecards.org/cgi-bin/carddisp.pl?gene=MMP9
IFNA1	Interferon Alpha 1	Protein Coding	P01562	48	GC09P021770	53.3534	https://www.genecards.org/cgi-bin/carddisp.pl?gene=IFNA1
IL21R	Interleukin 21 Receptor	Protein Coding	Q9HBE5	51	GC16P081252	53.3523	https://www.genecards.org/cgi-bin/carddisp.pl?gene=IL21R
PARK7	Parkinsonism Associated Deglycase	Protein Coding	Q99497	56	GC01P039429	53.3437	https://www.genecards.org/cgi-bin/carddisp.pl?gene=PARK7
ABCB1	ATP Binding Cassette Subfamily B Member 1	Protein Coding	P08183	60	GC07M087504	53.2831	https://www.genecards.org/cgi-bin/carddisp.pl?gene=ABCB1
VEGFA	Vascular Endothelial Growth Factor A	Protein Coding	P15692	57	GC06P043770	53.0223	https://www.genecards.org/cgi-bin/carddisp.pl?gene=VEGFA
PVT1	Pvt1 Oncogene	RNA Gene		32	GC08P128109	52.9268	https://www.genecards.org/cgi-bin/carddisp.pl?gene=PVT1
HRAS	HRas Proto-Oncogene, GTPase	Protein Coding	P01112	61	GC11M011817	52.7207	https://www.genecards.org/cgi-bin/carddisp.pl?gene=HRAS
HOTAIR	HOX Transcript Antisense RNA	RNA Gene		31	GC12M053962	52.5385	https://www.genecards.org/cgi-bin/carddisp.pl?gene=HOTAIR
IL10RA	Interleukin 10 Receptor Subunit Alpha	Protein Coding	Q13651	53	GC11P117993	52.3771	https://www.genecards.org/cgi-bin/carddisp.pl?gene=IL10RA
MIR150	MicroRNA 150	RNA Gene		29	GC19M049500	52.3692	https://www.genecards.org/cgi-bin/carddisp.pl?gene=MIR150
PSEN2	Presenilin 2	Protein Coding	P49810	58	GC01P226870	52.3371	https://www.genecards.org/cgi-bin/carddisp.pl?gene=PSEN2
OCRL	OCRL Inositol Polyphosphate-5-Phosphatase	Protein Coding	Q01968	53	GC0XP129539	52.2729	https://www.genecards.org/cgi-bin/carddisp.pl?gene=OCRL
FAM13A	Family With Sequence Similarity 13 Member A	Protein Coding	O94988	47	GC04M088725	52.1607	https://www.genecards.org/cgi-bin/carddisp.pl?gene=FAM13A
DYNC2H1	Dynein Cytoplasmic 2 Heavy Chain 1	Protein Coding	Q8NCM8	47	GC11P103109	52.0836	https://www.genecards.org/cgi-bin/carddisp.pl?gene=DYNC2H1
BRCA2	BRCA2 DNA Repair Associated	Protein Coding	P51587	56	GC13P032315	52.053	https://www.genecards.org/cgi-bin/carddisp.pl?gene=BRCA2
CCND1	Cyclin D1	Protein Coding	P24385	62	GC11P069641	52.0418	https://www.genecards.org/cgi-bin/carddisp.pl?gene=CCND1
DBT	Dihydrolipoamide Branched Chain Transacylase E2	Protein Coding	P11182	51	GC01M100186	52.025	https://www.genecards.org/cgi-bin/carddisp.pl?gene=DBT
MIR29C	MicroRNA 29c	RNA Gene		25	GC01M207832	51.9209	https://www.genecards.org/cgi-bin/carddisp.pl?gene=MIR29C
EDNRB	Endothelin Receptor Type B	Protein Coding	P24530	59	GC13M077895	51.9096	https://www.genecards.org/cgi-bin/carddisp.pl?gene=EDNRB
SYNJ1	Synaptojanin 1	Protein Coding	O43426	54	GC21M032628	51.8963	https://www.genecards.org/cgi-bin/carddisp.pl?gene=SYNJ1
F2	Coagulation Factor II, Thrombin	Protein Coding	P00734	59	GC11P047736	51.879	https://www.genecards.org/cgi-bin/carddisp.pl?gene=F2
CDKN2A	Cyclin Dependent Kinase Inhibitor 2A	Protein Coding	Q8N726	60	GC09M021967	51.632	https://www.genecards.org/cgi-bin/carddisp.pl?gene=CDKN2A
NEAT1	Nuclear Paraspeckle Assembly Transcript 1	RNA Gene		32	GC11P089078	51.5698	https://www.genecards.org/cgi-bin/carddisp.pl?gene=NEAT1
NPC2	NPC Intracellular Cholesterol Transporter 2	Protein Coding	P61916	52	GC14M074476	51.5438	https://www.genecards.org/cgi-bin/carddisp.pl?gene=NPC2
LOC106029312	Williams-Beuren Syndrome Medial Block B Recombination Region	Functional Element		8	GC07P074733	51.5183	https://www.genecards.org/cgi-bin/carddisp.pl?gene=LOC106029312
ELP1	Elongator Acetyltransferase Complex Subunit 1	Protein Coding	O95163	52	GC09M109845	51.5043	https://www.genecards.org/cgi-bin/carddisp.pl?gene=ELP1
ADIPOQ	Adiponectin, C1Q And Collagen Domain Containing	Protein Coding	Q15848	55	GC03P186842	51.4828	https://www.genecards.org/cgi-bin/carddisp.pl?gene=ADIPOQ
STXBP2	Syntaxin Binding Protein 2	Protein Coding	Q15833	53	GC19P112137	51.4528	https://www.genecards.org/cgi-bin/carddisp.pl?gene=STXBP2
CRB2	Crumbs Cell Polarity Complex Component 2	Protein Coding	Q5IJ48	50	GC09P124638	51.3439	https://www.genecards.org/cgi-bin/carddisp.pl?gene=CRB2
GUCY2D	Guanylate Cyclase 2D, Retinal	Protein Coding	Q02846	54	GC17P008002	51.2989	https://www.genecards.org/cgi-bin/carddisp.pl?gene=GUCY2D
MME	Membrane Metalloendopeptidase	Protein Coding	P08473	59	GC03P155024	51.1313	https://www.genecards.org/cgi-bin/carddisp.pl?gene=MME
ICAM1	Intercellular Adhesion Molecule 1	Protein Coding	P05362	59	GC19P112296	51.1112	https://www.genecards.org/cgi-bin/carddisp.pl?gene=ICAM1
CST3	Cystatin C	Protein Coding	P01034	53	GC20M023930	51.083	https://www.genecards.org/cgi-bin/carddisp.pl?gene=CST3
IL18	Interleukin 18	Protein Coding	Q14116	53	GC11M112143	50.97	https://www.genecards.org/cgi-bin/carddisp.pl?gene=IL18
HSPB1	Heat Shock Protein Family B (Small) Member 1	Protein Coding	P04792	60	GC07P076302	50.8134	https://www.genecards.org/cgi-bin/carddisp.pl?gene=HSPB1
PTPN11	Protein Tyrosine Phosphatase Non-Receptor Type 11	Protein Coding	Q06124	62	GC12P112418	50.4153	https://www.genecards.org/cgi-bin/carddisp.pl?gene=PTPN11
WDR19	WD Repeat Domain 19	Protein Coding	Q8NEZ3	47	GC04P039184	50.3299	https://www.genecards.org/cgi-bin/carddisp.pl?gene=WDR19
FLNA	Filamin A	Protein Coding	P21333	57	GC0XM154348	50.2802	https://www.genecards.org/cgi-bin/carddisp.pl?gene=FLNA
LOC107133510	Origin Of Replication At HBB	Functional Element		10	GC11P005222	50.2682	https://www.genecards.org/cgi-bin/carddisp.pl?gene=LOC107133510
FOXP3	Forkhead Box P3	Protein Coding	Q9BZS1	56	GC0XM049250	50.207	https://www.genecards.org/cgi-bin/carddisp.pl?gene=FOXP3
FN1	Fibronectin 1	Protein Coding	P02751	59	GC02M215360	50.112	https://www.genecards.org/cgi-bin/carddisp.pl?gene=FN1
APOL1	Apolipoprotein L1	Protein Coding	O14791	53	GC22P036253	50.0831	https://www.genecards.org/cgi-bin/carddisp.pl?gene=APOL1
RUNX1	RUNX Family Transcription Factor 1	Protein Coding	Q01196	59	GC21M034787	49.9955	https://www.genecards.org/cgi-bin/carddisp.pl?gene=RUNX1
LIPA	Lipase A, Lysosomal Acid Type	Protein Coding	P38571	56	GC10M089213	49.9093	https://www.genecards.org/cgi-bin/carddisp.pl?gene=LIPA
MIR125A	MicroRNA 125a	RNA Gene		29	GC19P113552	49.6776	https://www.genecards.org/cgi-bin/carddisp.pl?gene=MIR125A
TNFRSF1A	TNF Receptor Superfamily Member 1A	Protein Coding	P19438	59	GC12M006328	49.6178	https://www.genecards.org/cgi-bin/carddisp.pl?gene=TNFRSF1A
BSCL2	BSCL2 Lipid Droplet Biogenesis Associated, Seipin	Protein Coding	Q96G97	52	GC11M125248	49.5023	https://www.genecards.org/cgi-bin/carddisp.pl?gene=BSCL2
FLCN	Folliculin	Protein Coding	Q8NFG4	51	GC17M017212	49.4787	https://www.genecards.org/cgi-bin/carddisp.pl?gene=FLCN
GAS5	Growth Arrest Specific 5	RNA Gene		31	GC01M173947	49.4774	https://www.genecards.org/cgi-bin/carddisp.pl?gene=GAS5
IL2RA	Interleukin 2 Receptor Subunit Alpha	Protein Coding	P01589	59	GC10M006010	49.4772	https://www.genecards.org/cgi-bin/carddisp.pl?gene=IL2RA
MIR34A	MicroRNA 34a	RNA Gene		29	GC01M014460	49.2259	https://www.genecards.org/cgi-bin/carddisp.pl?gene=MIR34A
FGD4	FYVE, RhoGEF And PH Domain Containing 4	Protein Coding	Q96M96	53	GC12P039656	49.0299	https://www.genecards.org/cgi-bin/carddisp.pl?gene=FGD4
IL17A	Interleukin 17A	Protein Coding	Q16552	52	GC06P052186	48.9465	https://www.genecards.org/cgi-bin/carddisp.pl?gene=IL17A
JAG1	Jagged Canonical Notch Ligand 1	Protein Coding	P78504	59	GC20M010637	48.8702	https://www.genecards.org/cgi-bin/carddisp.pl?gene=JAG1
BDNF	Brain Derived Neurotrophic Factor	Protein Coding	P23560	58	GC11M027654	48.8402	https://www.genecards.org/cgi-bin/carddisp.pl?gene=BDNF
IGF1	Insulin Like Growth Factor 1	Protein Coding	P05019	57	GC12M102395	48.7965	https://www.genecards.org/cgi-bin/carddisp.pl?gene=IGF1
MARS1	Methionyl-TRNA Synthetase 1	Protein Coding	P56192	53	GC12P060675	48.7206	https://www.genecards.org/cgi-bin/carddisp.pl?gene=MARS1
CD36	CD36 Molecule (CD36 Blood Group)	Protein Coding	P16671	59	GC07P080369	48.659	https://www.genecards.org/cgi-bin/carddisp.pl?gene=CD36
FGFR3	Fibroblast Growth Factor Receptor 3	Protein Coding	P22607	63	GC04P003985	48.5918	https://www.genecards.org/cgi-bin/carddisp.pl?gene=FGFR3
IL1A	Interleukin 1 Alpha	Protein Coding	P01583	54	GC02M112773	48.5176	https://www.genecards.org/cgi-bin/carddisp.pl?gene=IL1A
MIR141	MicroRNA 141	RNA Gene		29	GC12P038996	48.4934	https://www.genecards.org/cgi-bin/carddisp.pl?gene=MIR141
MTMR2	Myotubularin Related Protein 2	Protein Coding	Q13614	54	GC11M126096	48.3419	https://www.genecards.org/cgi-bin/carddisp.pl?gene=MTMR2
LAMB2	Laminin Subunit Beta 2	Protein Coding	P55268	54	GC03M049121	48.3349	https://www.genecards.org/cgi-bin/carddisp.pl?gene=LAMB2
PLEKHG5	Pleckstrin Homology And RhoGEF Domain Containing G5	Protein Coding	O94827	50	GC01M014331	48.3026	https://www.genecards.org/cgi-bin/carddisp.pl?gene=PLEKHG5
PHKA2	Phosphorylase Kinase Regulatory Subunit Alpha 2	Protein Coding	P46019	53	GC0XM018892	48.251	https://www.genecards.org/cgi-bin/carddisp.pl?gene=PHKA2
GYS1	Glycogen Synthase 1	Protein Coding	P13807	58	GC19M093064	48.1772	https://www.genecards.org/cgi-bin/carddisp.pl?gene=GYS1
MIR145	MicroRNA 145	RNA Gene		30	GC05P149430	48.0289	https://www.genecards.org/cgi-bin/carddisp.pl?gene=MIR145
MIR20A	MicroRNA 20a	RNA Gene		27	GC13P091681	47.9679	https://www.genecards.org/cgi-bin/carddisp.pl?gene=MIR20A
PFKM	Phosphofructokinase, Muscle	Protein Coding	P08237	57	GC12P048105	47.9011	https://www.genecards.org/cgi-bin/carddisp.pl?gene=PFKM
HTT	Huntingtin	Protein Coding	P42858	53	GC04P003041	47.8657	https://www.genecards.org/cgi-bin/carddisp.pl?gene=HTT
ALG8	ALG8 Alpha-1,3-Glucosyltransferase	Protein Coding	Q9BVK2	51	GC11M125855	47.8632	https://www.genecards.org/cgi-bin/carddisp.pl?gene=ALG8
PEX6	Peroxisomal Biogenesis Factor 6	Protein Coding	Q13608	50	GC06M042963	47.8604	https://www.genecards.org/cgi-bin/carddisp.pl?gene=PEX6
AR	Androgen Receptor	Protein Coding	P10275	60	GC0XP067544	47.7494	https://www.genecards.org/cgi-bin/carddisp.pl?gene=AR
AHI1	Abelson Helper Integration Site 1	Protein Coding	Q8N157	50	GC06M135283	47.7485	https://www.genecards.org/cgi-bin/carddisp.pl?gene=AHI1
F8	Coagulation Factor VIII	Protein Coding	P00451	56	GC0XM154835	47.6466	https://www.genecards.org/cgi-bin/carddisp.pl?gene=F8
CLCNKB	Chloride Voltage-Gated Channel Kb	Protein Coding	P51801	51	GC01P040859	47.5734	https://www.genecards.org/cgi-bin/carddisp.pl?gene=CLCNKB
ABCA3	ATP Binding Cassette Subfamily A Member 3	Protein Coding	Q99758	56	GC16M002275	47.4953	https://www.genecards.org/cgi-bin/carddisp.pl?gene=ABCA3
NPPA	Natriuretic Peptide A	Protein Coding	P01160	53	GC01M014524	47.4296	https://www.genecards.org/cgi-bin/carddisp.pl?gene=NPPA
MIR122	MicroRNA 122	RNA Gene		29	GC18P058451	47.4118	https://www.genecards.org/cgi-bin/carddisp.pl?gene=MIR122
GPT	Glutamic--Pyruvic Transaminase	Protein Coding	P24298	51	GC08P144502	47.3697	https://www.genecards.org/cgi-bin/carddisp.pl?gene=GPT
ERBB2	Erb-B2 Receptor Tyrosine Kinase 2	Protein Coding	P04626	63	GC17P039687	47.3278	https://www.genecards.org/cgi-bin/carddisp.pl?gene=ERBB2
BCL2	BCL2 Apoptosis Regulator	Protein Coding	P10415	59	GC18M063123	47.2677	https://www.genecards.org/cgi-bin/carddisp.pl?gene=BCL2
PPARG	Peroxisome Proliferator Activated Receptor Gamma	Protein Coding	P37231	61	GC03P012287	47.2668	https://www.genecards.org/cgi-bin/carddisp.pl?gene=PPARG
ADAM17	ADAM Metallopeptidase Domain 17	Protein Coding	P78536	59	GC02M009488	47.231	https://www.genecards.org/cgi-bin/carddisp.pl?gene=ADAM17
ALPL	Alkaline Phosphatase, Biomineralization Associated	Protein Coding	P05186	59	GC01P021508	47.1639	https://www.genecards.org/cgi-bin/carddisp.pl?gene=ALPL
EDN1	Endothelin 1	Protein Coding	P05305	58	GC06P012236	47.1431	https://www.genecards.org/cgi-bin/carddisp.pl?gene=EDN1
SPP1	Secreted Phosphoprotein 1	Protein Coding	P10451	54	GC04P087975	47.0719	https://www.genecards.org/cgi-bin/carddisp.pl?gene=SPP1
AXDND1	Axonemal Dynein Light Chain Domain Containing 1	Protein Coding	Q5T1B0	42	GC01P179366	46.9518	https://www.genecards.org/cgi-bin/carddisp.pl?gene=AXDND1
LCN2	Lipocalin 2	Protein Coding	P80188	54	GC09P128149	46.9037	https://www.genecards.org/cgi-bin/carddisp.pl?gene=LCN2
TBX18	T-Box Transcription Factor 18	Protein Coding	O95935	51	GC06M084687	46.8791	https://www.genecards.org/cgi-bin/carddisp.pl?gene=TBX18
MIR106B	MicroRNA 106b	RNA Gene		29	GC07M105256	46.8241	https://www.genecards.org/cgi-bin/carddisp.pl?gene=MIR106B
MT-ND1	Mitochondrially Encoded NADH:Ubiquinone Oxidoreductase Core Subunit 1	Protein Coding	P03886	40	GCMTP003309	46.7924	https://www.genecards.org/cgi-bin/carddisp.pl?gene=MT-ND1
LOC106099062	HBB Recombination Region	Functional Element		10	GC11P010854	46.7258	https://www.genecards.org/cgi-bin/carddisp.pl?gene=LOC106099062
SETBP1	SET Binding Protein 1	Protein Coding	Q9Y6X0	51	GC18P044680	46.6114	https://www.genecards.org/cgi-bin/carddisp.pl?gene=SETBP1
IL10RB	Interleukin 10 Receptor Subunit Beta	Protein Coding	Q08334	53	GC21P033266	46.5446	https://www.genecards.org/cgi-bin/carddisp.pl?gene=IL10RB
TLR2	Toll Like Receptor 2	Protein Coding	O60603	61	GC04P153684	46.5351	https://www.genecards.org/cgi-bin/carddisp.pl?gene=TLR2
ASPA	Aspartoacylase	Protein Coding	P45381	51	GC17P003472	46.4788	https://www.genecards.org/cgi-bin/carddisp.pl?gene=ASPA
BSND	Barttin CLCNK Type Accessory Subunit Beta	Protein Coding	Q8WZ55	50	GC01P054998	46.4493	https://www.genecards.org/cgi-bin/carddisp.pl?gene=BSND
LRRC37A2	Leucine Rich Repeat Containing 37 Member A2	Protein Coding	A6NM11	39	GC17P120635	46.3823	https://www.genecards.org/cgi-bin/carddisp.pl?gene=LRRC37A2
RPGRIP1L	RPGRIP1 Like	Protein Coding	Q68CZ1	51	GC16M053701	46.3034	https://www.genecards.org/cgi-bin/carddisp.pl?gene=RPGRIP1L
LRSAM1	Leucine Rich Repeat And Sterile Alpha Motif Containing 1	Protein Coding	Q6UWE0	48	GC09P127451	46.2975	https://www.genecards.org/cgi-bin/carddisp.pl?gene=LRSAM1
IQCB1	IQ Motif Containing B1	Protein Coding	Q15051	50	GC03M121769	46.2568	https://www.genecards.org/cgi-bin/carddisp.pl?gene=IQCB1
CCR5	C-C Motif Chemokine Receptor 5	Protein Coding	P51681	56	GC03P057395	46.2169	https://www.genecards.org/cgi-bin/carddisp.pl?gene=CCR5
NF1	Neurofibromin 1	Protein Coding	P21359	56	GC17P031094	46.1901	https://www.genecards.org/cgi-bin/carddisp.pl?gene=NF1
MBL2	Mannose Binding Lectin 2	Protein Coding	P11226	55	GC10M052760	46.1842	https://www.genecards.org/cgi-bin/carddisp.pl?gene=MBL2
CFTR-AS1	CFTR Antisense RNA 1	RNA Gene		19	GC07M117542	46.0422	https://www.genecards.org/cgi-bin/carddisp.pl?gene=CFTR-AS1
CDKN2B-AS1	CDKN2B Antisense RNA 1	RNA Gene		31	GC09P021994	45.9883	https://www.genecards.org/cgi-bin/carddisp.pl?gene=CDKN2B-AS1
MFF-DT	MFF Divergent Transcript	RNA Gene		20	GC02M227223	45.9862	https://www.genecards.org/cgi-bin/carddisp.pl?gene=MFF-DT
LAMP2	Lysosomal Associated Membrane Protein 2	Protein Coding	P13473	54	GC0XM120426	45.9396	https://www.genecards.org/cgi-bin/carddisp.pl?gene=LAMP2
TET2	Tet Methylcytosine Dioxygenase 2	Protein Coding	Q6N021	54	GC04P105145	45.9311	https://www.genecards.org/cgi-bin/carddisp.pl?gene=TET2
LEP	Leptin	Protein Coding	P41159	55	GC07P128241	45.8433	https://www.genecards.org/cgi-bin/carddisp.pl?gene=LEP
CLCN1	Chloride Voltage-Gated Channel 1	Protein Coding	P35523	53	GC07P143316	45.8069	https://www.genecards.org/cgi-bin/carddisp.pl?gene=CLCN1
MORC2	MORC Family CW-Type Zinc Finger 2	Protein Coding	Q9Y6X9	48	GC22M030925	45.7629	https://www.genecards.org/cgi-bin/carddisp.pl?gene=MORC2
IL13	Interleukin 13	Protein Coding	P35225	53	GC05P132656	45.5272	https://www.genecards.org/cgi-bin/carddisp.pl?gene=IL13
NOS2	Nitric Oxide Synthase 2	Protein Coding	P35228	58	GC17M027756	45.4798	https://www.genecards.org/cgi-bin/carddisp.pl?gene=NOS2
LMX1B	LIM Homeobox Transcription Factor 1 Beta	Protein Coding	O60663	53	GC09P126770	45.1628	https://www.genecards.org/cgi-bin/carddisp.pl?gene=LMX1B
LPL	Lipoprotein Lipase	Protein Coding	P06858	59	GC08P019901	45.1308	https://www.genecards.org/cgi-bin/carddisp.pl?gene=LPL
CFI	Complement Factor I	Protein Coding	P05156	55	GC04M109732	45.0964	https://www.genecards.org/cgi-bin/carddisp.pl?gene=CFI
CFHR5	Complement Factor H Related 5	Protein Coding	Q9BXR6	47	GC01P196977	45.0295	https://www.genecards.org/cgi-bin/carddisp.pl?gene=CFHR5
LDLR	Low Density Lipoprotein Receptor	Protein Coding	P01130	60	GC19P112317	44.97	https://www.genecards.org/cgi-bin/carddisp.pl?gene=LDLR
KL	Klotho	Protein Coding	Q9UEF7	56	GC13P033016	44.9531	https://www.genecards.org/cgi-bin/carddisp.pl?gene=KL
HNF4A	Hepatocyte Nuclear Factor 4 Alpha	Protein Coding	P41235	58	GC20P044355	44.8488	https://www.genecards.org/cgi-bin/carddisp.pl?gene=HNF4A
MT-TL1	Mitochondrially Encoded TRNA-Leu (UUA/G) 1	RNA Gene		23	GCMTP003232	44.8458	https://www.genecards.org/cgi-bin/carddisp.pl?gene=MT-TL1
MT-ATP6	Mitochondrially Encoded ATP Synthase Membrane Subunit 6	Protein Coding	P00846	41	GCMTP008531	44.8079	https://www.genecards.org/cgi-bin/carddisp.pl?gene=MT-ATP6
GNAS	GNAS Complex Locus	Protein Coding	P84996	59	GC20P058839	44.7524	https://www.genecards.org/cgi-bin/carddisp.pl?gene=GNAS
COQ8B	Coenzyme Q8B	Protein Coding	Q96D53	47	GC19M092777	44.6836	https://www.genecards.org/cgi-bin/carddisp.pl?gene=COQ8B
MIR1225	MicroRNA 1225	RNA Gene		22	GC16M002090	44.593	https://www.genecards.org/cgi-bin/carddisp.pl?gene=MIR1225
MIR140	MicroRNA 140	RNA Gene		31	GC16P083017	44.5609	https://www.genecards.org/cgi-bin/carddisp.pl?gene=MIR140
ENPP1	Ectonucleotide Pyrophosphatase/Phosphodiesterase 1	Protein Coding	P22413	58	GC06P131808	44.4475	https://www.genecards.org/cgi-bin/carddisp.pl?gene=ENPP1
PDCD1	Programmed Cell Death 1	Protein Coding	Q15116	56	GC02M241849	44.3704	https://www.genecards.org/cgi-bin/carddisp.pl?gene=PDCD1
COMT	Catechol-O-Methyltransferase	Protein Coding	P21964	60	GC22P019941	44.3404	https://www.genecards.org/cgi-bin/carddisp.pl?gene=COMT
NFKB1	Nuclear Factor Kappa B Subunit 1	Protein Coding	P19838	61	GC04P102501	44.3328	https://www.genecards.org/cgi-bin/carddisp.pl?gene=NFKB1
NPPB	Natriuretic Peptide B	Protein Coding	P16860	52	GC01M014525	44.306	https://www.genecards.org/cgi-bin/carddisp.pl?gene=NPPB
ALG5	ALG5 Dolichyl-Phosphate Beta-Glucosyltransferase	Protein Coding	Q9Y673	48	GC13M036949	44.2833	https://www.genecards.org/cgi-bin/carddisp.pl?gene=ALG5
LCAT	Lecithin-Cholesterol Acyltransferase	Protein Coding	P04180	56	GC16M067939	44.1306	https://www.genecards.org/cgi-bin/carddisp.pl?gene=LCAT
HLA-DPB1	Major Histocompatibility Complex, Class II, DP Beta 1	Protein Coding	P04440	53	GC06P134859	44.0523	https://www.genecards.org/cgi-bin/carddisp.pl?gene=HLA-DPB1
GFAP	Glial Fibrillary Acidic Protein	Protein Coding	P14136	57	GC17M077883	44.0478	https://www.genecards.org/cgi-bin/carddisp.pl?gene=GFAP
MIR132	MicroRNA 132	RNA Gene		29	GC17M002049	44.0224	https://www.genecards.org/cgi-bin/carddisp.pl?gene=MIR132
THBD	Thrombomodulin	Protein Coding	P07204	55	GC20M023026	43.8537	https://www.genecards.org/cgi-bin/carddisp.pl?gene=THBD
AGXT	Alanine--Glyoxylate Aminotransferase	Protein Coding	P21549	54	GC02P240868	43.7132	https://www.genecards.org/cgi-bin/carddisp.pl?gene=AGXT
MIR143	MicroRNA 143	RNA Gene		31	GC05P152355	43.6771	https://www.genecards.org/cgi-bin/carddisp.pl?gene=MIR143
SERPINE1	Serpin Family E Member 1	Protein Coding	P05121	59	GC07P101127	43.5318	https://www.genecards.org/cgi-bin/carddisp.pl?gene=SERPINE1
ATP2A2	ATPase Sarcoplasmic/Endoplasmic Reticulum Ca2+ Transporting 2	Protein Coding	P16615	60	GC12P110280	43.5287	https://www.genecards.org/cgi-bin/carddisp.pl?gene=ATP2A2
MIR221	MicroRNA 221	RNA Gene		27	GC0XM045746	43.5187	https://www.genecards.org/cgi-bin/carddisp.pl?gene=MIR221
TNFRSF11A	TNF Receptor Superfamily Member 11a	Protein Coding	Q9Y6Q6	55	GC18P062325	43.5057	https://www.genecards.org/cgi-bin/carddisp.pl?gene=TNFRSF11A
FCGR2A	Fc Gamma Receptor IIa	Protein Coding	P12318	56	GC01P161505	43.4474	https://www.genecards.org/cgi-bin/carddisp.pl?gene=FCGR2A
MIR214	MicroRNA 214	RNA Gene		29	GC01M172234	43.418	https://www.genecards.org/cgi-bin/carddisp.pl?gene=MIR214
CARD11	Caspase Recruitment Domain Family Member 11	Protein Coding	Q9BXL7	55	GC07M002906	43.387	https://www.genecards.org/cgi-bin/carddisp.pl?gene=CARD11
SLC12A3	Solute Carrier Family 12 Member 3	Protein Coding	P55017	56	GC16P056865	43.3445	https://www.genecards.org/cgi-bin/carddisp.pl?gene=SLC12A3
SDHB	Succinate Dehydrogenase Complex Iron Sulfur Subunit B	Protein Coding	P21912	57	GC01M019222	43.3099	https://www.genecards.org/cgi-bin/carddisp.pl?gene=SDHB
IFT172	Intraflagellar Transport 172	Protein Coding	Q9UG01	49	GC02M028880	43.174	https://www.genecards.org/cgi-bin/carddisp.pl?gene=IFT172
AQP2	Aquaporin 2	Protein Coding	P41181	55	GC12P049950	43.0087	https://www.genecards.org/cgi-bin/carddisp.pl?gene=AQP2
ASXL1	ASXL Transcriptional Regulator 1	Protein Coding	Q8IXJ9	53	GC20P040700	42.9323	https://www.genecards.org/cgi-bin/carddisp.pl?gene=ASXL1
SLC19A3	Solute Carrier Family 19 Member 3	Protein Coding	Q9BZV2	54	GC02M227685	42.9213	https://www.genecards.org/cgi-bin/carddisp.pl?gene=SLC19A3
HIF1A	Hypoxia Inducible Factor 1 Subunit Alpha	Protein Coding	Q16665	57	GC14P061695	42.7762	https://www.genecards.org/cgi-bin/carddisp.pl?gene=HIF1A
ALMS1	ALMS1 Centrosome And Basal Body Associated Protein	Protein Coding	Q8TCU4	49	GC02P073385	42.7732	https://www.genecards.org/cgi-bin/carddisp.pl?gene=ALMS1
MIR210	MicroRNA 210	RNA Gene		28	GC11M011821	42.761	https://www.genecards.org/cgi-bin/carddisp.pl?gene=MIR210
BICC1	BicC Family RNA Binding Protein 1	Protein Coding	Q9H694	46	GC10P058513	42.7466	https://www.genecards.org/cgi-bin/carddisp.pl?gene=BICC1
LINC01672	Long Intergenic Non-Protein Coding RNA 1672	RNA Gene		19	GC01P020797	42.7213	https://www.genecards.org/cgi-bin/carddisp.pl?gene=LINC01672
DSTYK	Dual Serine/Threonine And Tyrosine Protein Kinase	Protein Coding	Q6XUX3	51	GC01M205111	42.6753	https://www.genecards.org/cgi-bin/carddisp.pl?gene=DSTYK
POLGARF	POLG Alternative Reading Frame	Protein Coding	A0A3B3IS91	17	GC15M151439	42.5557	https://www.genecards.org/cgi-bin/carddisp.pl?gene=POLGARF
CYP27A1	Cytochrome P450 Family 27 Subfamily A Member 1	Protein Coding	Q02318	55	GC02P218781	42.5256	https://www.genecards.org/cgi-bin/carddisp.pl?gene=CYP27A1
SF3B1	Splicing Factor 3b Subunit 1	Protein Coding	O75533	53	GC02M197453	42.4952	https://www.genecards.org/cgi-bin/carddisp.pl?gene=SF3B1
LITAF	Lipopolysaccharide Induced TNF Factor	Protein Coding	Q99732	51	GC16M011547	42.4799	https://www.genecards.org/cgi-bin/carddisp.pl?gene=LITAF
MIR27A	MicroRNA 27a	RNA Gene		30	GC19M092209	42.4736	https://www.genecards.org/cgi-bin/carddisp.pl?gene=MIR27A
SEC61A1	SEC61 Translocon Subunit Alpha 1	Protein Coding	P61619	52	GC03P128051	42.4206	https://www.genecards.org/cgi-bin/carddisp.pl?gene=SEC61A1
ADAMTS13	ADAM Metallopeptidase With Thrombospondin Type 1 Motif 13	Protein Coding	Q76LX8	56	GC09P133414	42.3872	https://www.genecards.org/cgi-bin/carddisp.pl?gene=ADAMTS13
ESR1	Estrogen Receptor 1	Protein Coding	P03372	62	GC06P151656	42.3749	https://www.genecards.org/cgi-bin/carddisp.pl?gene=ESR1
MAPK1	Mitogen-Activated Protein Kinase 1	Protein Coding	P28482	61	GC22M021759	42.3448	https://www.genecards.org/cgi-bin/carddisp.pl?gene=MAPK1
IDUA	Alpha-L-Iduronidase	Protein Coding	P35475	54	GC04P000986	42.275	https://www.genecards.org/cgi-bin/carddisp.pl?gene=IDUA
CSF3R	Colony Stimulating Factor 3 Receptor	Protein Coding	Q99062	55	GC01M036466	42.2727	https://www.genecards.org/cgi-bin/carddisp.pl?gene=CSF3R
ITCH	Itchy E3 Ubiquitin Protein Ligase	Protein Coding	Q96J02	55	GC20P034363	42.2252	https://www.genecards.org/cgi-bin/carddisp.pl?gene=ITCH
EGF	Epidermal Growth Factor	Protein Coding	P01133	60	GC04P109912	42.1477	https://www.genecards.org/cgi-bin/carddisp.pl?gene=EGF
RBP4	Retinol Binding Protein 4	Protein Coding	P02753	54	GC10M093591	42.131	https://www.genecards.org/cgi-bin/carddisp.pl?gene=RBP4
MYC	MYC Proto-Oncogene, BHLH Transcription Factor	Protein Coding	P01106	61	GC08P127735	42.0615	https://www.genecards.org/cgi-bin/carddisp.pl?gene=MYC
MKKS	MKKS Centrosomal Shuttling Protein	Protein Coding	Q9NPJ1	49	GC20M010490	42.0009	https://www.genecards.org/cgi-bin/carddisp.pl?gene=MKKS
CD4	CD4 Molecule	Protein Coding	P01730	59	GC12P006786	41.9027	https://www.genecards.org/cgi-bin/carddisp.pl?gene=CD4
SLC13A5	Solute Carrier Family 13 Member 5	Protein Coding	Q86YT5	52	GC17M006684	41.8964	https://www.genecards.org/cgi-bin/carddisp.pl?gene=SLC13A5
OFD1	OFD1 Centriole And Centriolar Satellite Protein	Protein Coding	O75665	52	GC0XP013714	41.8046	https://www.genecards.org/cgi-bin/carddisp.pl?gene=OFD1
FGFR1	Fibroblast Growth Factor Receptor 1	Protein Coding	P11362	63	GC08M038400	41.7701	https://www.genecards.org/cgi-bin/carddisp.pl?gene=FGFR1
NEK8	NIMA Related Kinase 8	Protein Coding	Q86SG6	49	GC17P028725	41.7403	https://www.genecards.org/cgi-bin/carddisp.pl?gene=NEK8
IL1R1	Interleukin 1 Receptor Type 1	Protein Coding	P14778	56	GC02P102136	41.717	https://www.genecards.org/cgi-bin/carddisp.pl?gene=IL1R1
CYBC1	Cytochrome B-245 Chaperone 1	Protein Coding	Q9BQA9	41	GC17M082931	41.5542	https://www.genecards.org/cgi-bin/carddisp.pl?gene=CYBC1
SHOC2	SHOC2 Leucine Rich Repeat Scaffold Protein	Protein Coding	Q9UQ13	50	GC10P110919	41.5401	https://www.genecards.org/cgi-bin/carddisp.pl?gene=SHOC2
JUP	Junction Plakoglobin	Protein Coding	P14923	58	GC17M041754	41.5244	https://www.genecards.org/cgi-bin/carddisp.pl?gene=JUP
CD40LG	CD40 Ligand	Protein Coding	P29965	59	GC0XP136649	41.4631	https://www.genecards.org/cgi-bin/carddisp.pl?gene=CD40LG
HAVCR1	Hepatitis A Virus Cellular Receptor 1	Protein Coding	Q96D42	51	GC05M157028	41.4176	https://www.genecards.org/cgi-bin/carddisp.pl?gene=HAVCR1
HLA-DQA1	Major Histocompatibility Complex, Class II, DQ Alpha 1	Protein Coding	P01909	51	GC06P134852	41.3876	https://www.genecards.org/cgi-bin/carddisp.pl?gene=HLA-DQA1
SLC4A1	Solute Carrier Family 4 Member 1 (Diego Blood Group)	Protein Coding	P02730	56	GC17M077847	41.372	https://www.genecards.org/cgi-bin/carddisp.pl?gene=SLC4A1
G6PD	Glucose-6-Phosphate Dehydrogenase	Protein Coding	P11413	59	GC0XM154598	41.3271	https://www.genecards.org/cgi-bin/carddisp.pl?gene=G6PD
SLC2A1	Solute Carrier Family 2 Member 1	Protein Coding	P11166	62	GC01M042925	41.2793	https://www.genecards.org/cgi-bin/carddisp.pl?gene=SLC2A1
TPP1	Tripeptidyl Peptidase 1	Protein Coding	O14773	54	GC11M012130	41.2148	https://www.genecards.org/cgi-bin/carddisp.pl?gene=TPP1
HLA-A	Major Histocompatibility Complex, Class I, A	Protein Coding	P04439	54	GC06P134779	41.1977	https://www.genecards.org/cgi-bin/carddisp.pl?gene=HLA-A
MIR30A	MicroRNA 30a	RNA Gene		26	GC06M071403	40.8031	https://www.genecards.org/cgi-bin/carddisp.pl?gene=MIR30A
MIR142	MicroRNA 142	RNA Gene		29	GC17M058331	40.7839	https://www.genecards.org/cgi-bin/carddisp.pl?gene=MIR142
EZH2	Enhancer Of Zeste 2 Polycomb Repressive Complex 2 Subunit	Protein Coding	Q15910	61	GC07M148807	40.7721	https://www.genecards.org/cgi-bin/carddisp.pl?gene=EZH2
TFCP2L1	Transcription Factor CP2 Like 1	Protein Coding	Q9NZI6	45	GC02M121216	40.7584	https://www.genecards.org/cgi-bin/carddisp.pl?gene=TFCP2L1
INPP5E	Inositol Polyphosphate-5-Phosphatase E	Protein Coding	Q9NRR6	50	GC09M136428	40.6438	https://www.genecards.org/cgi-bin/carddisp.pl?gene=INPP5E
MMACHC	Metabolism Of Cobalamin Associated C	Protein Coding	Q9Y4U1	52	GC01P045500	40.6019	https://www.genecards.org/cgi-bin/carddisp.pl?gene=MMACHC
DNMT3A	DNA Methyltransferase 3 Alpha	Protein Coding	Q9Y6K1	60	GC02M025228	40.5915	https://www.genecards.org/cgi-bin/carddisp.pl?gene=DNMT3A
MIR6511B1	MicroRNA 6511b-1	RNA Gene		16	GC16M002106	40.5674	https://www.genecards.org/cgi-bin/carddisp.pl?gene=MIR6511B1
SFTPC	Surfactant Protein C	Protein Coding	P11686	50	GC08P022156	40.5318	https://www.genecards.org/cgi-bin/carddisp.pl?gene=SFTPC
SDCCAG8	SHH Signaling And Ciliogenesis Regulator SDCCAG8	Protein Coding	Q86SQ7	51	GC01P243255	40.4934	https://www.genecards.org/cgi-bin/carddisp.pl?gene=SDCCAG8
PGR-AS1	PGR Antisense RNA 1	RNA Gene		18	GC11P101131	40.4888	https://www.genecards.org/cgi-bin/carddisp.pl?gene=PGR-AS1
COL2A1	Collagen Type II Alpha 1 Chain	Protein Coding	P02458	58	GC12M047972	40.4464	https://www.genecards.org/cgi-bin/carddisp.pl?gene=COL2A1
IGF2	Insulin Like Growth Factor 2	Protein Coding	P01344	58	GC11M011904	40.4188	https://www.genecards.org/cgi-bin/carddisp.pl?gene=IGF2
APC	APC Regulator Of WNT Signaling Pathway	Protein Coding	P25054	58	GC05P112707	40.4095	https://www.genecards.org/cgi-bin/carddisp.pl?gene=APC
MYD88	MYD88 Innate Immune Signal Transduction Adaptor	Protein Coding	Q99836	57	GC03P038290	40.4028	https://www.genecards.org/cgi-bin/carddisp.pl?gene=MYD88
MIR199A1	MicroRNA 199a-1	RNA Gene		26	GC19M010817	40.3425	https://www.genecards.org/cgi-bin/carddisp.pl?gene=MIR199A1
TRIM2	Tripartite Motif Containing 2	Protein Coding	Q9C040	49	GC04P153152	40.3422	https://www.genecards.org/cgi-bin/carddisp.pl?gene=TRIM2
PYGL	Glycogen Phosphorylase L	Protein Coding	P06737	54	GC14M050857	40.3265	https://www.genecards.org/cgi-bin/carddisp.pl?gene=PYGL
CAT	Catalase	Protein Coding	P04040	60	GC11P034460	40.3065	https://www.genecards.org/cgi-bin/carddisp.pl?gene=CAT
ADA	Adenosine Deaminase	Protein Coding	P00813	60	GC20M044620	40.2363	https://www.genecards.org/cgi-bin/carddisp.pl?gene=ADA
IL23R	Interleukin 23 Receptor	Protein Coding	Q5VWK5	53	GC01P067138	40.175	https://www.genecards.org/cgi-bin/carddisp.pl?gene=IL23R
FLT3	Fms Related Receptor Tyrosine Kinase 3	Protein Coding	P36888	61	GC13M028003	40.0675	https://www.genecards.org/cgi-bin/carddisp.pl?gene=FLT3
MIF	Macrophage Migration Inhibitory Factor	Protein Coding	P14174	56	GC22P023894	40.0191	https://www.genecards.org/cgi-bin/carddisp.pl?gene=MIF
SOD2-OT1	SOD2 Overlapping Transcript 1	RNA Gene		18	GC06M159772	39.9623	https://www.genecards.org/cgi-bin/carddisp.pl?gene=SOD2-OT1
SMAD4	SMAD Family Member 4	Protein Coding	Q13485	61	GC18P051028	39.9386	https://www.genecards.org/cgi-bin/carddisp.pl?gene=SMAD4
CYS1	Cystin 1	Protein Coding	Q717R9	39	GC02M010056	39.9236	https://www.genecards.org/cgi-bin/carddisp.pl?gene=CYS1
SALL1	Spalt Like Transcription Factor 1	Protein Coding	Q9NSC2	53	GC16M051135	39.831	https://www.genecards.org/cgi-bin/carddisp.pl?gene=SALL1
PTGS2	Prostaglandin-Endoperoxide Synthase 2	Protein Coding	P35354	58	GC01M186671	39.8219	https://www.genecards.org/cgi-bin/carddisp.pl?gene=PTGS2
DNASE1	Deoxyribonuclease 1	Protein Coding	P24855	53	GC16P003611	39.8102	https://www.genecards.org/cgi-bin/carddisp.pl?gene=DNASE1
LINC02605	Long Intergenic Non-Protein Coding RNA 2605	RNA Gene		18	GC08P078838	39.8032	https://www.genecards.org/cgi-bin/carddisp.pl?gene=LINC02605
ADRB2	Adrenoceptor Beta 2	Protein Coding	P07550	57	GC05P152320	39.7173	https://www.genecards.org/cgi-bin/carddisp.pl?gene=ADRB2
CCL5	C-C Motif Chemokine Ligand 5	Protein Coding	P13501	52	GC17M035871	39.6111	https://www.genecards.org/cgi-bin/carddisp.pl?gene=CCL5
ATXN3	Ataxin 3	Protein Coding	P54252	55	GC14M119747	39.6044	https://www.genecards.org/cgi-bin/carddisp.pl?gene=ATXN3
F9	Coagulation Factor IX	Protein Coding	P00740	56	GC0XP139530	39.5243	https://www.genecards.org/cgi-bin/carddisp.pl?gene=F9
AIRE	Autoimmune Regulator	Protein Coding	O43918	53	GC21P044285	39.4594	https://www.genecards.org/cgi-bin/carddisp.pl?gene=AIRE
EDN3	Endothelin 3	Protein Coding	P14138	54	GC20P059300	39.4259	https://www.genecards.org/cgi-bin/carddisp.pl?gene=EDN3
CD79A	CD79a Molecule	Protein Coding	P11912	56	GC19P041877	39.3837	https://www.genecards.org/cgi-bin/carddisp.pl?gene=CD79A
GNE	Glucosamine (UDP-N-Acetyl)-2-Epimerase/N-Acetylmannosamine Kinase	Protein Coding	Q9Y223	51	GC09M036214	39.3584	https://www.genecards.org/cgi-bin/carddisp.pl?gene=GNE
BRCA1	BRCA1 DNA Repair Associated	Protein Coding	P38398	59	GC17M043044	39.3557	https://www.genecards.org/cgi-bin/carddisp.pl?gene=BRCA1
PDGFRA	Platelet Derived Growth Factor Receptor Alpha	Protein Coding	P16234	62	GC04P054229	39.3159	https://www.genecards.org/cgi-bin/carddisp.pl?gene=PDGFRA
TRPC6	Transient Receptor Potential Cation Channel Subfamily C Member 6	Protein Coding	Q9Y210	58	GC11M101451	39.2788	https://www.genecards.org/cgi-bin/carddisp.pl?gene=TRPC6
XIAP	X-Linked Inhibitor Of Apoptosis	Protein Coding	P98170	60	GC0XP123859	39.2636	https://www.genecards.org/cgi-bin/carddisp.pl?gene=XIAP
MIR146B	MicroRNA 146b	RNA Gene		29	GC10P102436	39.2533	https://www.genecards.org/cgi-bin/carddisp.pl?gene=MIR146B
SCN5A	Sodium Voltage-Gated Channel Alpha Subunit 5	Protein Coding	Q14524	59	GC03M038707	39.1191	https://www.genecards.org/cgi-bin/carddisp.pl?gene=SCN5A
SPG11	SPG11 Vesicle Trafficking Associated, Spatacsin	Protein Coding	Q96JI7	49	GC15M044834	39.0624	https://www.genecards.org/cgi-bin/carddisp.pl?gene=SPG11
ZAP70	Zeta Chain Of T Cell Receptor Associated Protein Kinase 70	Protein Coding	P43403	59	GC02P097943	39.0552	https://www.genecards.org/cgi-bin/carddisp.pl?gene=ZAP70
PRTN3	Proteinase 3	Protein Coding	P24158	54	GC19P000840	38.9777	https://www.genecards.org/cgi-bin/carddisp.pl?gene=PRTN3
FASLG	Fas Ligand	Protein Coding	P48023	57	GC01P172659	38.8805	https://www.genecards.org/cgi-bin/carddisp.pl?gene=FASLG
YARS1	Tyrosyl-TRNA Synthetase 1	Protein Coding	P54577	52	GC01M032776	38.8778	https://www.genecards.org/cgi-bin/carddisp.pl?gene=YARS1
ACTN4	Actinin Alpha 4	Protein Coding	O43707	55	GC19P038647	38.8567	https://www.genecards.org/cgi-bin/carddisp.pl?gene=ACTN4
GSTP1	Glutathione S-Transferase Pi 1	Protein Coding	P09211	59	GC11P067583	38.8031	https://www.genecards.org/cgi-bin/carddisp.pl?gene=GSTP1
IFNGR1	Interferon Gamma Receptor 1	Protein Coding	P15260	60	GC06M137197	38.7245	https://www.genecards.org/cgi-bin/carddisp.pl?gene=IFNGR1
MIR200A	MicroRNA 200a	RNA Gene		27	GC01P020464	38.6572	https://www.genecards.org/cgi-bin/carddisp.pl?gene=MIR200A
CASP3	Caspase 3	Protein Coding	P42574	58	GC04M184627	38.6521	https://www.genecards.org/cgi-bin/carddisp.pl?gene=CASP3
KCNQ1	Potassium Voltage-Gated Channel Subfamily Q Member 1	Protein Coding	P51787	58	GC11P002444	38.6268	https://www.genecards.org/cgi-bin/carddisp.pl?gene=KCNQ1
CDH1	Cadherin 1	Protein Coding	P12830	58	GC16P068737	38.6222	https://www.genecards.org/cgi-bin/carddisp.pl?gene=CDH1
TARDBP	TAR DNA Binding Protein	Protein Coding	Q13148	56	GC01P039670	38.502	https://www.genecards.org/cgi-bin/carddisp.pl?gene=TARDBP
PTH	Parathyroid Hormone	Protein Coding	P01270	54	GC11M013492	38.4561	https://www.genecards.org/cgi-bin/carddisp.pl?gene=PTH
BBS1	Bardet-Biedl Syndrome 1	Protein Coding	Q8NFJ9	48	GC11P089185	38.4436	https://www.genecards.org/cgi-bin/carddisp.pl?gene=BBS1
SOX10	SRY-Box Transcription Factor 10	Protein Coding	P56693	54	GC22M078834	38.4174	https://www.genecards.org/cgi-bin/carddisp.pl?gene=SOX10
CSF3	Colony Stimulating Factor 3	Protein Coding	P09919	50	GC17P040015	38.2328	https://www.genecards.org/cgi-bin/carddisp.pl?gene=CSF3
NFE2L2	NFE2 Like BZIP Transcription Factor 2	Protein Coding	Q16236	60	GC02M177227	38.196	https://www.genecards.org/cgi-bin/carddisp.pl?gene=NFE2L2
HLA-C	Major Histocompatibility Complex, Class I, C	Protein Coding	P10321	53	GC06M093737	38.1712	https://www.genecards.org/cgi-bin/carddisp.pl?gene=HLA-C
VCAM1	Vascular Cell Adhesion Molecule 1	Protein Coding	P19320	55	GC01P100719	38.1671	https://www.genecards.org/cgi-bin/carddisp.pl?gene=VCAM1
F5	Coagulation Factor V	Protein Coding	P12259	56	GC01M169511	38.0643	https://www.genecards.org/cgi-bin/carddisp.pl?gene=F5
DSP	Desmoplakin	Protein Coding	P15924	59	GC06P007541	38.06	https://www.genecards.org/cgi-bin/carddisp.pl?gene=DSP
MIR195	MicroRNA 195	RNA Gene		26	GC17M074818	37.9546	https://www.genecards.org/cgi-bin/carddisp.pl?gene=MIR195
HP	Haptoglobin	Protein Coding	P00738	54	GC16P083106	37.9246	https://www.genecards.org/cgi-bin/carddisp.pl?gene=HP
NR4A2	Nuclear Receptor Subfamily 4 Group A Member 2	Protein Coding	P43354	54	GC02M156324	37.9071	https://www.genecards.org/cgi-bin/carddisp.pl?gene=NR4A2
NAGA	Alpha-N-Acetylgalactosaminidase	Protein Coding	P17050	53	GC22M042058	37.8553	https://www.genecards.org/cgi-bin/carddisp.pl?gene=NAGA
RUNX2	RUNX Family Transcription Factor 2	Protein Coding	Q13950	55	GC06P135072	37.8399	https://www.genecards.org/cgi-bin/carddisp.pl?gene=RUNX2
MT-ND5	Mitochondrially Encoded NADH:Ubiquinone Oxidoreductase Core Subunit 5	Protein Coding	P03915	41	GCMTP012339	37.834	https://www.genecards.org/cgi-bin/carddisp.pl?gene=MT-ND5
GGT1	Gamma-Glutamyltransferase 1	Protein Coding	P19440	58	GC22P024583	37.7855	https://www.genecards.org/cgi-bin/carddisp.pl?gene=GGT1
HNRNPUL2-BSCL2	HNRNPUL2-BSCL2 Readthrough (NMD Candidate)	RNA Gene		23	GC11M125249	37.7125	https://www.genecards.org/cgi-bin/carddisp.pl?gene=HNRNPUL2-BSCL2
IFIH1	Interferon Induced With Helicase C Domain 1	Protein Coding	Q9BYX4	57	GC02M162267	37.7081	https://www.genecards.org/cgi-bin/carddisp.pl?gene=IFIH1
SLC2A2	Solute Carrier Family 2 Member 2	Protein Coding	P11168	58	GC03M170996	37.69	https://www.genecards.org/cgi-bin/carddisp.pl?gene=SLC2A2
SELE	Selectin E	Protein Coding	P16581	53	GC01M169722	37.6835	https://www.genecards.org/cgi-bin/carddisp.pl?gene=SELE
IL6R	Interleukin 6 Receptor	Protein Coding	P08887	59	GC01P154405	37.6281	https://www.genecards.org/cgi-bin/carddisp.pl?gene=IL6R
KCNQ1OT1	KCNQ1 Opposite Strand/Antisense Transcript 1	RNA Gene		34	GC11M011926	37.6088	https://www.genecards.org/cgi-bin/carddisp.pl?gene=KCNQ1OT1
UCHL1	Ubiquitin C-Terminal Hydrolase L1	Protein Coding	P09936	61	GC04P041256	37.5559	https://www.genecards.org/cgi-bin/carddisp.pl?gene=UCHL1
GSTM1	Glutathione S-Transferase Mu 1	Protein Coding	P09488	51	GC01P109687	37.5238	https://www.genecards.org/cgi-bin/carddisp.pl?gene=GSTM1
PROM1	Prominin 1	Protein Coding	O43490	55	GC04M015965	37.5178	https://www.genecards.org/cgi-bin/carddisp.pl?gene=PROM1
TTN	Titin	Protein Coding	Q8WZ42	56	GC02M178525	37.4812	https://www.genecards.org/cgi-bin/carddisp.pl?gene=TTN
RELA	RELA Proto-Oncogene, NF-KB Subunit	Protein Coding	Q04206	60	GC11M065653	37.4338	https://www.genecards.org/cgi-bin/carddisp.pl?gene=RELA
ACTA2	Actin Alpha 2, Smooth Muscle	Protein Coding	P62736	56	GC10M088935	37.425	https://www.genecards.org/cgi-bin/carddisp.pl?gene=ACTA2
TF	Transferrin	Protein Coding	P02787	59	GC03P139072	37.4235	https://www.genecards.org/cgi-bin/carddisp.pl?gene=TF
MIR200B	MicroRNA 200b	RNA Gene		28	GC01P001167	37.4139	https://www.genecards.org/cgi-bin/carddisp.pl?gene=MIR200B
ABCB4	ATP Binding Cassette Subfamily B Member 4	Protein Coding	P21439	55	GC07M087365	37.4092	https://www.genecards.org/cgi-bin/carddisp.pl?gene=ABCB4
MECP2	Methyl-CpG Binding Protein 2	Protein Coding	P51608	55	GC0XM154021	37.382	https://www.genecards.org/cgi-bin/carddisp.pl?gene=MECP2
MMP2	Matrix Metallopeptidase 2	Protein Coding	P08253	61	GC16P082389	37.3582	https://www.genecards.org/cgi-bin/carddisp.pl?gene=MMP2
MIR22	MicroRNA 22	RNA Gene		29	GC17M001713	37.2603	https://www.genecards.org/cgi-bin/carddisp.pl?gene=MIR22
MUC5B	Mucin 5B, Oligomeric Mucus/Gel-Forming	Protein Coding	Q9HC84	51	GC11P010639	37.2284	https://www.genecards.org/cgi-bin/carddisp.pl?gene=MUC5B
CERNA3	Competing Endogenous LncRNA 3 For MiR-645	RNA Gene		19	GC08P056323	37.2234	https://www.genecards.org/cgi-bin/carddisp.pl?gene=CERNA3
CPT2	Carnitine Palmitoyltransferase 2	Protein Coding	P23786	59	GC01P053196	37.1698	https://www.genecards.org/cgi-bin/carddisp.pl?gene=CPT2
NEK1	NIMA Related Kinase 1	Protein Coding	Q96PY6	52	GC04M169393	37.1635	https://www.genecards.org/cgi-bin/carddisp.pl?gene=NEK1
BGLAP	Bone Gamma-Carboxyglutamate Protein	Protein Coding	P02818	49	GC01P156242	37.1573	https://www.genecards.org/cgi-bin/carddisp.pl?gene=BGLAP
ABCD1	ATP Binding Cassette Subfamily D Member 1	Protein Coding	P33897	54	GC0XP153724	37.1289	https://www.genecards.org/cgi-bin/carddisp.pl?gene=ABCD1
PNPLA2	Patatin Like Phospholipase Domain Containing 2	Protein Coding	Q96AD5	53	GC11P010627	37.0423	https://www.genecards.org/cgi-bin/carddisp.pl?gene=PNPLA2
SMAD3	SMAD Family Member 3	Protein Coding	P84022	61	GC15P067063	37.0279	https://www.genecards.org/cgi-bin/carddisp.pl?gene=SMAD3
PBX1	PBX Homeobox 1	Protein Coding	P40424	57	GC01P165730	37.0172	https://www.genecards.org/cgi-bin/carddisp.pl?gene=PBX1
TMX2-CTNND1	TMX2-CTNND1 Readthrough (NMD Candidate)	RNA Gene		23	GC11P057712	37.0044	https://www.genecards.org/cgi-bin/carddisp.pl?gene=TMX2-CTNND1
RRM2B	Ribonucleotide Reductase Regulatory TP53 Inducible Subunit M2B	Protein Coding	Q7LG56	57	GC08M102204	36.9983	https://www.genecards.org/cgi-bin/carddisp.pl?gene=RRM2B
ELN	Elastin	Protein Coding	P15502	52	GC07P074027	36.9921	https://www.genecards.org/cgi-bin/carddisp.pl?gene=ELN
MIR192	MicroRNA 192	RNA Gene		29	GC11M064891	36.9816	https://www.genecards.org/cgi-bin/carddisp.pl?gene=MIR192
IL5	Interleukin 5	Protein Coding	P05113	54	GC05M132541	36.9468	https://www.genecards.org/cgi-bin/carddisp.pl?gene=IL5
MYO5B	Myosin VB	Protein Coding	Q9ULV0	51	GC18M049822	36.9237	https://www.genecards.org/cgi-bin/carddisp.pl?gene=MYO5B
MMP3	Matrix Metallopeptidase 3	Protein Coding	P08254	59	GC11M102835	36.8889	https://www.genecards.org/cgi-bin/carddisp.pl?gene=MMP3
MT-CYB	Mitochondrially Encoded Cytochrome B	Protein Coding	P00156	40	GCMTP014749	36.8821	https://www.genecards.org/cgi-bin/carddisp.pl?gene=MT-CYB
CALCA	Calcitonin Related Polypeptide Alpha	Protein Coding	P06881	52	GC11M014966	36.8791	https://www.genecards.org/cgi-bin/carddisp.pl?gene=CALCA
SRC	SRC Proto-Oncogene, Non-Receptor Tyrosine Kinase	Protein Coding	P12931	60	GC20P037344	36.8326	https://www.genecards.org/cgi-bin/carddisp.pl?gene=SRC
MIAT	Myocardial Infarction Associated Transcript	RNA Gene		32	GC22P026646	36.8121	https://www.genecards.org/cgi-bin/carddisp.pl?gene=MIAT
ATP2A1	ATPase Sarcoplasmic/Endoplasmic Reticulum Ca2+ Transporting 1	Protein Coding	O14983	57	GC16P081412	36.7232	https://www.genecards.org/cgi-bin/carddisp.pl?gene=ATP2A1
POMGNT1	Protein O-Linked Mannose N-Acetylglucosaminyltransferase 1 (Beta 1,2-)	Protein Coding	Q8WZA1	53	GC01M046188	36.6883	https://www.genecards.org/cgi-bin/carddisp.pl?gene=POMGNT1
TG	Thyroglobulin	Protein Coding	P01266	53	GC08P132866	36.6508	https://www.genecards.org/cgi-bin/carddisp.pl?gene=TG
MIR424	MicroRNA 424	RNA Gene		26	GC0XM134753	36.5969	https://www.genecards.org/cgi-bin/carddisp.pl?gene=MIR424
TNFSF11	TNF Superfamily Member 11	Protein Coding	O14788	58	GC13P042562	36.5672	https://www.genecards.org/cgi-bin/carddisp.pl?gene=TNFSF11
LOC111674472	DNase I Hypersensitive Sites In Introns 16 And 17a Of CFTR	Functional Element		9	GC07P117607	36.5528	https://www.genecards.org/cgi-bin/carddisp.pl?gene=LOC111674472
FGFR2	Fibroblast Growth Factor Receptor 2	Protein Coding	P21802	64	GC10M121478	36.4595	https://www.genecards.org/cgi-bin/carddisp.pl?gene=FGFR2
BMPR2	Bone Morphogenetic Protein Receptor Type 2	Protein Coding	Q13873	59	GC02P202376	36.4549	https://www.genecards.org/cgi-bin/carddisp.pl?gene=BMPR2
EDNRA	Endothelin Receptor Type A	Protein Coding	P25101	58	GC04P147480	36.3644	https://www.genecards.org/cgi-bin/carddisp.pl?gene=EDNRA
ELANE	Elastase, Neutrophil Expressed	Protein Coding	P08246	60	GC19P111819	36.2958	https://www.genecards.org/cgi-bin/carddisp.pl?gene=ELANE
BMP6	Bone Morphogenetic Protein 6	Protein Coding	P22004	53	GC06P007726	36.2381	https://www.genecards.org/cgi-bin/carddisp.pl?gene=BMP6
TLR7	Toll Like Receptor 7	Protein Coding	Q9NYK1	57	GC0XP012867	36.1973	https://www.genecards.org/cgi-bin/carddisp.pl?gene=TLR7
MIR342	MicroRNA 342	RNA Gene		27	GC14P100109	36.149	https://www.genecards.org/cgi-bin/carddisp.pl?gene=MIR342
EYA1	EYA Transcriptional Coactivator And Phosphatase 1	Protein Coding	Q99502	52	GC08M071210	36.1446	https://www.genecards.org/cgi-bin/carddisp.pl?gene=EYA1
ATXN2	Ataxin 2	Protein Coding	Q99700	53	GC12M111443	36.1363	https://www.genecards.org/cgi-bin/carddisp.pl?gene=ATXN2
PHYH	Phytanoyl-CoA 2-Hydroxylase	Protein Coding	O14832	52	GC10M013277	36.1141	https://www.genecards.org/cgi-bin/carddisp.pl?gene=PHYH
NOTCH2	Notch Receptor 2	Protein Coding	Q04721	59	GC01M119911	36.0354	https://www.genecards.org/cgi-bin/carddisp.pl?gene=NOTCH2
TMEM231	Transmembrane Protein 231	Protein Coding	Q9H6L2	46	GC16M075536	36.0016	https://www.genecards.org/cgi-bin/carddisp.pl?gene=TMEM231
RNF213	Ring Finger Protein 213	Protein Coding	Q63HN8	48	GC17P080260	35.9865	https://www.genecards.org/cgi-bin/carddisp.pl?gene=RNF213
HBA2	Hemoglobin Subunit Alpha 2	Protein Coding	P69905	50	GC16P080150	35.9653	https://www.genecards.org/cgi-bin/carddisp.pl?gene=HBA2
INSR	Insulin Receptor	Protein Coding	P06213	62	GC19M007112	35.9195	https://www.genecards.org/cgi-bin/carddisp.pl?gene=INSR
PLA2G6	Phospholipase A2 Group VI	Protein Coding	O60733	55	GC22M078732	35.8643	https://www.genecards.org/cgi-bin/carddisp.pl?gene=PLA2G6
C4A	Complement C4A (Chido/Rodgers Blood Group)	Protein Coding	P0C0L4	52	GC06P134843	35.8642	https://www.genecards.org/cgi-bin/carddisp.pl?gene=C4A
CD2AP	CD2 Associated Protein	Protein Coding	Q9Y5K6	51	GC06P135083	35.8261	https://www.genecards.org/cgi-bin/carddisp.pl?gene=CD2AP
KCNJ1	Potassium Inwardly Rectifying Channel Subfamily J Member 1	Protein Coding	P48048	56	GC11M128741	35.8223	https://www.genecards.org/cgi-bin/carddisp.pl?gene=KCNJ1
PTCH1	Patched 1	Protein Coding	Q13635	60	GC09M095442	35.8218	https://www.genecards.org/cgi-bin/carddisp.pl?gene=PTCH1
CLDN16	Claudin 16	Protein Coding	Q9Y5I7	50	GC03P190290	35.796	https://www.genecards.org/cgi-bin/carddisp.pl?gene=CLDN16
STAT4	Signal Transducer And Activator Of Transcription 4	Protein Coding	Q14765	55	GC02M191029	35.7768	https://www.genecards.org/cgi-bin/carddisp.pl?gene=STAT4
MIR494	MicroRNA 494	RNA Gene		24	GC14P116771	35.7743	https://www.genecards.org/cgi-bin/carddisp.pl?gene=MIR494
XIST	X Inactive Specific Transcript	RNA Gene		31	GC0XM073820	35.7479	https://www.genecards.org/cgi-bin/carddisp.pl?gene=XIST
NRIP1	Nuclear Receptor Interacting Protein 1	Protein Coding	P48552	53	GC21M014961	35.729	https://www.genecards.org/cgi-bin/carddisp.pl?gene=NRIP1
HLA-G	Major Histocompatibility Complex, Class I, G	Protein Coding	P17693	53	GC06P134763	35.7184	https://www.genecards.org/cgi-bin/carddisp.pl?gene=HLA-G
CHRNA3	Cholinergic Receptor Nicotinic Alpha 3 Subunit	Protein Coding	P32297	54	GC15M148305	35.6555	https://www.genecards.org/cgi-bin/carddisp.pl?gene=CHRNA3
SOCS1	Suppressor Of Cytokine Signaling 1	Protein Coding	O15524	54	GC16M020752	35.64	https://www.genecards.org/cgi-bin/carddisp.pl?gene=SOCS1
DES	Desmin	Protein Coding	P17661	56	GC02P219418	35.6205	https://www.genecards.org/cgi-bin/carddisp.pl?gene=DES
GRN	Granulin Precursor	Protein Coding	P28799	56	GC17P044345	35.5661	https://www.genecards.org/cgi-bin/carddisp.pl?gene=GRN
CSF1R	Colony Stimulating Factor 1 Receptor	Protein Coding	P07333	61	GC05M150053	35.5379	https://www.genecards.org/cgi-bin/carddisp.pl?gene=CSF1R
TFG	Trafficking From ER To Golgi Regulator	Protein Coding	Q92734	51	GC03P100709	35.5337	https://www.genecards.org/cgi-bin/carddisp.pl?gene=TFG
CTSD	Cathepsin D	Protein Coding	P07339	61	GC11M001752	35.4836	https://www.genecards.org/cgi-bin/carddisp.pl?gene=CTSD
IFNA2	Interferon Alpha 2	Protein Coding	P01563	52	GC09M021384	35.476	https://www.genecards.org/cgi-bin/carddisp.pl?gene=IFNA2
TWNK	Twinkle MtDNA Helicase	Protein Coding	Q96RR1	50	GC10P109747	35.4739	https://www.genecards.org/cgi-bin/carddisp.pl?gene=TWNK
CREBBP	CREB Binding Protein	Protein Coding	Q92793	62	GC16M020489	35.4538	https://www.genecards.org/cgi-bin/carddisp.pl?gene=CREBBP
LRP2	LDL Receptor Related Protein 2	Protein Coding	P98164	58	GC02M169127	35.4382	https://www.genecards.org/cgi-bin/carddisp.pl?gene=LRP2
LRRC56	Leucine Rich Repeat Containing 56	Protein Coding	Q8IYG6	45	GC11P010580	35.4082	https://www.genecards.org/cgi-bin/carddisp.pl?gene=LRRC56
ABCC8	ATP Binding Cassette Subfamily C Member 8	Protein Coding	Q09428	54	GC11M017392	35.4016	https://www.genecards.org/cgi-bin/carddisp.pl?gene=ABCC8
WNT4	Wnt Family Member 4	Protein Coding	P56705	55	GC01M022190	35.3276	https://www.genecards.org/cgi-bin/carddisp.pl?gene=WNT4
MIR144	MicroRNA 144	RNA Gene		25	GC17M076393	35.3092	https://www.genecards.org/cgi-bin/carddisp.pl?gene=MIR144
CETP	Cholesteryl Ester Transfer Protein	Protein Coding	P11597	55	GC16P056961	35.2674	https://www.genecards.org/cgi-bin/carddisp.pl?gene=CETP
PLP1	Proteolipid Protein 1	Protein Coding	P60201	52	GC0XP103773	35.2263	https://www.genecards.org/cgi-bin/carddisp.pl?gene=PLP1
ITGAM	Integrin Subunit Alpha M	Protein Coding	P11215	56	GC16P081706	35.2084	https://www.genecards.org/cgi-bin/carddisp.pl?gene=ITGAM
CD46	CD46 Molecule	Protein Coding	P15529	56	GC01P207752	35.2039	https://www.genecards.org/cgi-bin/carddisp.pl?gene=CD46
LTA	Lymphotoxin Alpha	Protein Coding	P01374	52	GC06P134818	35.082	https://www.genecards.org/cgi-bin/carddisp.pl?gene=LTA
NR3C1	Nuclear Receptor Subfamily 3 Group C Member 1	Protein Coding	P04150	58	GC05M143277	35.072	https://www.genecards.org/cgi-bin/carddisp.pl?gene=NR3C1
CD40	CD40 Molecule	Protein Coding	P25942	59	GC20P046118	35.0328	https://www.genecards.org/cgi-bin/carddisp.pl?gene=CD40
CHEK2	Checkpoint Kinase 2	Protein Coding	O96017	63	GC22M028687	35.0232	https://www.genecards.org/cgi-bin/carddisp.pl?gene=CHEK2
F3	Coagulation Factor III, Tissue Factor	Protein Coding	P13726	54	GC01M094873	35.0087	https://www.genecards.org/cgi-bin/carddisp.pl?gene=F3
HGF	Hepatocyte Growth Factor	Protein Coding	P14210	60	GC07M081699	34.9854	https://www.genecards.org/cgi-bin/carddisp.pl?gene=HGF
MYH7	Myosin Heavy Chain 7	Protein Coding	P12883	56	GC14M023412	34.9808	https://www.genecards.org/cgi-bin/carddisp.pl?gene=MYH7
TGFBR1	Transforming Growth Factor Beta Receptor 1	Protein Coding	P36897	62	GC09P100712	34.9568	https://www.genecards.org/cgi-bin/carddisp.pl?gene=TGFBR1
CYP2R1	Cytochrome P450 Family 2 Subfamily R Member 1	Protein Coding	Q6VVX0	52	GC11M014877	34.9286	https://www.genecards.org/cgi-bin/carddisp.pl?gene=CYP2R1
ACE2	Angiotensin Converting Enzyme 2	Protein Coding	Q9BYF1	58	GC0XM015494	34.9225	https://www.genecards.org/cgi-bin/carddisp.pl?gene=ACE2
CASP8	Caspase 8	Protein Coding	Q14790	61	GC02P201233	34.9135	https://www.genecards.org/cgi-bin/carddisp.pl?gene=CASP8
RETN	Resistin	Protein Coding	Q9HD89	51	GC19P007669	34.8879	https://www.genecards.org/cgi-bin/carddisp.pl?gene=RETN
ITGA8	Integrin Subunit Alpha 8	Protein Coding	P53708	53	GC10M015513	34.8757	https://www.genecards.org/cgi-bin/carddisp.pl?gene=ITGA8
AGER	Advanced Glycosylation End-Product Specific Receptor	Protein Coding	Q15109	55	GC06M032180	34.8452	https://www.genecards.org/cgi-bin/carddisp.pl?gene=AGER
FREM2	FRAS1 Related Extracellular Matrix 2	Protein Coding	Q5SZK8	46	GC13P038687	34.8072	https://www.genecards.org/cgi-bin/carddisp.pl?gene=FREM2
SP110	SP110 Nuclear Body Protein	Protein Coding	Q9HB58	47	GC02M230167	34.7458	https://www.genecards.org/cgi-bin/carddisp.pl?gene=SP110
SBF2-AS1	SBF2 Antisense RNA 1	RNA Gene		23	GC11P009758	34.737	https://www.genecards.org/cgi-bin/carddisp.pl?gene=SBF2-AS1
CCL11	C-C Motif Chemokine Ligand 11	Protein Coding	P51671	54	GC17P034285	34.7135	https://www.genecards.org/cgi-bin/carddisp.pl?gene=CCL11
SMN1	Survival Of Motor Neuron 1, Telomeric	Protein Coding	Q16637	48	GC05P070924	34.6942	https://www.genecards.org/cgi-bin/carddisp.pl?gene=SMN1
RAB7A	RAB7A, Member RAS Oncogene Family	Protein Coding	P51149	56	GC03P138990	34.6776	https://www.genecards.org/cgi-bin/carddisp.pl?gene=RAB7A
BAX	BCL2 Associated X, Apoptosis Regulator	Protein Coding	Q07812	60	GC19P048954	34.6691	https://www.genecards.org/cgi-bin/carddisp.pl?gene=BAX
CRB1	Crumbs Cell Polarity Complex Component 1	Protein Coding	P82279	51	GC01P197208	34.6535	https://www.genecards.org/cgi-bin/carddisp.pl?gene=CRB1
BMP4	Bone Morphogenetic Protein 4	Protein Coding	P12644	58	GC14M053949	34.632	https://www.genecards.org/cgi-bin/carddisp.pl?gene=BMP4
FGF2	Fibroblast Growth Factor 2	Protein Coding	P09038	54	GC04P122826	34.5327	https://www.genecards.org/cgi-bin/carddisp.pl?gene=FGF2
GHRL	Ghrelin And Obestatin Prepropeptide	Protein Coding	Q9UBU3	50	GC03M010285	34.5201	https://www.genecards.org/cgi-bin/carddisp.pl?gene=GHRL
JAK3	Janus Kinase 3	Protein Coding	P52333	59	GC19M017824	34.5197	https://www.genecards.org/cgi-bin/carddisp.pl?gene=JAK3
PHKB	Phosphorylase Kinase Regulatory Subunit Beta	Protein Coding	Q93100	51	GC16P082120	34.5183	https://www.genecards.org/cgi-bin/carddisp.pl?gene=PHKB
AVPR2	Arginine Vasopressin Receptor 2	Protein Coding	P30518	54	GC0XP153902	34.4713	https://www.genecards.org/cgi-bin/carddisp.pl?gene=AVPR2
JUN	Jun Proto-Oncogene, AP-1 Transcription Factor Subunit	Protein Coding	P05412	58	GC01M058780	34.4578	https://www.genecards.org/cgi-bin/carddisp.pl?gene=JUN
SLC7A9	Solute Carrier Family 7 Member 9	Protein Coding	P82251	51	GC19M032830	34.3959	https://www.genecards.org/cgi-bin/carddisp.pl?gene=SLC7A9
POMC	Proopiomelanocortin	Protein Coding	P01189	56	GC02M025160	34.3384	https://www.genecards.org/cgi-bin/carddisp.pl?gene=POMC
CYP46A1	Cytochrome P450 Family 46 Subfamily A Member 1	Protein Coding	Q9Y6A2	51	GC14P099684	34.2314	https://www.genecards.org/cgi-bin/carddisp.pl?gene=CYP46A1
TIMP1	TIMP Metallopeptidase Inhibitor 1	Protein Coding	P01033	54	GC0XP057483	34.2113	https://www.genecards.org/cgi-bin/carddisp.pl?gene=TIMP1
SMAD5-AS1	SMAD5 Antisense RNA 1	RNA Gene	Q9Y6J3	29	GC05M136129	34.1949	https://www.genecards.org/cgi-bin/carddisp.pl?gene=SMAD5-AS1
CP	Ceruloplasmin	Protein Coding	P00450	57	GC03M149162	34.1668	https://www.genecards.org/cgi-bin/carddisp.pl?gene=CP
PLG	Plasminogen	Protein Coding	P00747	58	GC06P160702	34.1276	https://www.genecards.org/cgi-bin/carddisp.pl?gene=PLG
HMGCR	3-Hydroxy-3-Methylglutaryl-CoA Reductase	Protein Coding	P04035	56	GC05P075336	34.1051	https://www.genecards.org/cgi-bin/carddisp.pl?gene=HMGCR
IL7R	Interleukin 7 Receptor	Protein Coding	P16871	55	GC05P035852	34.1041	https://www.genecards.org/cgi-bin/carddisp.pl?gene=IL7R
TLR5	Toll Like Receptor 5	Protein Coding	O60602	55	GC01M223109	34.0355	https://www.genecards.org/cgi-bin/carddisp.pl?gene=TLR5
MIR133B	MicroRNA 133b	RNA Gene		29	GC06P052148	33.9996	https://www.genecards.org/cgi-bin/carddisp.pl?gene=MIR133B
MSH6	MutS Homolog 6	Protein Coding	P52701	58	GC02P047695	33.9994	https://www.genecards.org/cgi-bin/carddisp.pl?gene=MSH6
SHH	Sonic Hedgehog Signaling Molecule	Protein Coding	Q15465	59	GC07M155799	33.967	https://www.genecards.org/cgi-bin/carddisp.pl?gene=SHH
LRP6	LDL Receptor Related Protein 6	Protein Coding	O75581	56	GC12M029527	33.9657	https://www.genecards.org/cgi-bin/carddisp.pl?gene=LRP6
MYH11	Myosin Heavy Chain 11	Protein Coding	P35749	55	GC16M020946	33.959	https://www.genecards.org/cgi-bin/carddisp.pl?gene=MYH11
USH2A	Usherin	Protein Coding	O75445	47	GC01M215622	33.9235	https://www.genecards.org/cgi-bin/carddisp.pl?gene=USH2A
TGFBR2	Transforming Growth Factor Beta Receptor 2	Protein Coding	P37173	61	GC03P030623	33.9013	https://www.genecards.org/cgi-bin/carddisp.pl?gene=TGFBR2
BBS2	Bardet-Biedl Syndrome 2	Protein Coding	Q9BXC9	50	GC16M056467	33.8849	https://www.genecards.org/cgi-bin/carddisp.pl?gene=BBS2
FAT4	FAT Atypical Cadherin 4	Protein Coding	Q6V0I7	46	GC04P125315	33.8849	https://www.genecards.org/cgi-bin/carddisp.pl?gene=FAT4
CSF2	Colony Stimulating Factor 2	Protein Coding	P04141	54	GC05P132073	33.8702	https://www.genecards.org/cgi-bin/carddisp.pl?gene=CSF2
HSPG2	Heparan Sulfate Proteoglycan 2	Protein Coding	P98160	56	GC01M021822	33.8671	https://www.genecards.org/cgi-bin/carddisp.pl?gene=HSPG2
BEST1	Bestrophin 1	Protein Coding	O76090	51	GC11P061949	33.86	https://www.genecards.org/cgi-bin/carddisp.pl?gene=BEST1
PIK3CD	Phosphatidylinositol-4,5-Bisphosphate 3-Kinase Catalytic Subunit Delta	Protein Coding	O00329	61	GC01P039534	33.8472	https://www.genecards.org/cgi-bin/carddisp.pl?gene=PIK3CD
SLC22A5	Solute Carrier Family 22 Member 5	Protein Coding	O76082	55	GC05P132369	33.8346	https://www.genecards.org/cgi-bin/carddisp.pl?gene=SLC22A5
CCN2	Cellular Communication Network Factor 2	Protein Coding	P29279	54	GC06M131948	33.8303	https://www.genecards.org/cgi-bin/carddisp.pl?gene=CCN2
MIR10A	MicroRNA 10a	RNA Gene		27	GC17M048579	33.8188	https://www.genecards.org/cgi-bin/carddisp.pl?gene=MIR10A
HMGB1	High Mobility Group Box 1	Protein Coding	P09429	57	GC13M030456	33.7736	https://www.genecards.org/cgi-bin/carddisp.pl?gene=HMGB1
APOA2	Apolipoprotein A2	Protein Coding	P02652	53	GC01M161222	33.7713	https://www.genecards.org/cgi-bin/carddisp.pl?gene=APOA2
TBX5	T-Box Transcription Factor 5	Protein Coding	Q99593	54	GC12M114353	33.7585	https://www.genecards.org/cgi-bin/carddisp.pl?gene=TBX5
ADA2	Adenosine Deaminase 2	Protein Coding	Q9NZK5	50	GC22M017316	33.7577	https://www.genecards.org/cgi-bin/carddisp.pl?gene=ADA2
MIR200C	MicroRNA 200c	RNA Gene		29	GC12P038995	33.7284	https://www.genecards.org/cgi-bin/carddisp.pl?gene=MIR200C
RAF1	Raf-1 Proto-Oncogene, Serine/Threonine Kinase	Protein Coding	P04049	63	GC03M012583	33.7162	https://www.genecards.org/cgi-bin/carddisp.pl?gene=RAF1
APRT	Adenine Phosphoribosyltransferase	Protein Coding	P07741	55	GC16M088810	33.6819	https://www.genecards.org/cgi-bin/carddisp.pl?gene=APRT
NOTCH3	Notch Receptor 3	Protein Coding	Q9UM47	60	GC19M015159	33.6793	https://www.genecards.org/cgi-bin/carddisp.pl?gene=NOTCH3
CXCR4	C-X-C Motif Chemokine Receptor 4	Protein Coding	P61073	61	GC02M136114	33.6545	https://www.genecards.org/cgi-bin/carddisp.pl?gene=CXCR4
HSPB8	Heat Shock Protein Family B (Small) Member 8	Protein Coding	Q9UJY1	54	GC12P119173	33.6468	https://www.genecards.org/cgi-bin/carddisp.pl?gene=HSPB8
ARSA	Arylsulfatase A	Protein Coding	P15289	56	GC22M050622	33.6381	https://www.genecards.org/cgi-bin/carddisp.pl?gene=ARSA
SREBF1	Sterol Regulatory Element Binding Transcription Factor 1	Protein Coding	P36956	58	GC17M017810	33.5874	https://www.genecards.org/cgi-bin/carddisp.pl?gene=SREBF1
SURF1	SURF1 Cytochrome C Oxidase Assembly Factor	Protein Coding	Q15526	50	GC09M133351	33.5595	https://www.genecards.org/cgi-bin/carddisp.pl?gene=SURF1
CXCL10	C-X-C Motif Chemokine Ligand 10	Protein Coding	P02778	53	GC04M076021	33.4667	https://www.genecards.org/cgi-bin/carddisp.pl?gene=CXCL10
SLC11A1	Solute Carrier Family 11 Member 1	Protein Coding	P49279	55	GC02P218382	33.4564	https://www.genecards.org/cgi-bin/carddisp.pl?gene=SLC11A1
CTNS	Cystinosin, Lysosomal Cystine Transporter	Protein Coding	O60931	53	GC17P003636	33.4495	https://www.genecards.org/cgi-bin/carddisp.pl?gene=CTNS
MIR93	MicroRNA 93	RNA Gene		28	GC07M105252	33.3968	https://www.genecards.org/cgi-bin/carddisp.pl?gene=MIR93
FLT1	Fms Related Receptor Tyrosine Kinase 1	Protein Coding	P17948	59	GC13M028300	33.3948	https://www.genecards.org/cgi-bin/carddisp.pl?gene=FLT1
RPE65	Retinoid Isomerohydrolase RPE65	Protein Coding	Q16518	53	GC01M068428	33.3799	https://www.genecards.org/cgi-bin/carddisp.pl?gene=RPE65
XDH	Xanthine Dehydrogenase	Protein Coding	P47989	56	GC02M031334	33.3562	https://www.genecards.org/cgi-bin/carddisp.pl?gene=XDH
MIRLET7C	MicroRNA Let-7c	RNA Gene		29	GC21P018103	33.2705	https://www.genecards.org/cgi-bin/carddisp.pl?gene=MIRLET7C
NDP	Norrin Cystine Knot Growth Factor NDP	Protein Coding	Q00604	51	GC0XM043948	33.2604	https://www.genecards.org/cgi-bin/carddisp.pl?gene=NDP
LOC101928008	Uncharacterized LOC101928008	RNA Gene		17	GC11P009839	33.2394	https://www.genecards.org/cgi-bin/carddisp.pl?gene=LOC101928008
ETV6	ETS Variant Transcription Factor 6	Protein Coding	P41212	54	GC12P011649	33.2194	https://www.genecards.org/cgi-bin/carddisp.pl?gene=ETV6
PRPH2	Peripherin 2	Protein Coding	P23942	49	GC06M094011	33.2173	https://www.genecards.org/cgi-bin/carddisp.pl?gene=PRPH2
CLN3	CLN3 Lysosomal/Endosomal Transmembrane Protein, Battenin	Protein Coding	Q13286	53	GC16M028466	33.2079	https://www.genecards.org/cgi-bin/carddisp.pl?gene=CLN3
MIR203A	MicroRNA 203a	RNA Gene		27	GC14P115816	33.2035	https://www.genecards.org/cgi-bin/carddisp.pl?gene=MIR203A
SMARCAL1	SWI/SNF Related, Matrix Associated, Actin Dependent Regulator Of Chromatin, Subfamily A Like 1	Protein Coding	Q9NZC9	55	GC02P216412	33.1952	https://www.genecards.org/cgi-bin/carddisp.pl?gene=SMARCAL1
IRF5	Interferon Regulatory Factor 5	Protein Coding	Q13568	55	GC07P128937	33.1915	https://www.genecards.org/cgi-bin/carddisp.pl?gene=IRF5
GLB1	Galactosidase Beta 1	Protein Coding	P16278	57	GC03M032963	33.1725	https://www.genecards.org/cgi-bin/carddisp.pl?gene=GLB1
GLIS2	GLIS Family Zinc Finger 2	Protein Coding	Q9BZE0	48	GC16P080507	33.1299	https://www.genecards.org/cgi-bin/carddisp.pl?gene=GLIS2
PHOX2B	Paired Like Homeobox 2B	Protein Coding	Q99453	53	GC04M041746	33.1222	https://www.genecards.org/cgi-bin/carddisp.pl?gene=PHOX2B
DMD	Dystrophin	Protein Coding	P11532	54	GC0XM031097	33.1115	https://www.genecards.org/cgi-bin/carddisp.pl?gene=DMD
ATP2C1	ATPase Secretory Pathway Ca2+ Transporting 1	Protein Coding	P98194	52	GC03P130850	33.0539	https://www.genecards.org/cgi-bin/carddisp.pl?gene=ATP2C1
LOC130068093	ATAC-STARR-Seq Lymphoblastoid Active Region 29519	Functional Element		6	GC0XP037781	33.0265	https://www.genecards.org/cgi-bin/carddisp.pl?gene=LOC130068093
KAT6B	Lysine Acetyltransferase 6B	Protein Coding	Q8WYB5	53	GC10P074918	33.0201	https://www.genecards.org/cgi-bin/carddisp.pl?gene=KAT6B
WFS1	Wolframin ER Transmembrane Glycoprotein	Protein Coding	O76024	54	GC04P006269	32.9846	https://www.genecards.org/cgi-bin/carddisp.pl?gene=WFS1
PLAU	Plasminogen Activator, Urokinase	Protein Coding	P00749	60	GC10P073909	32.894	https://www.genecards.org/cgi-bin/carddisp.pl?gene=PLAU
MIR16-1	MicroRNA 16-1	RNA Gene		26	GC13M050048	32.882	https://www.genecards.org/cgi-bin/carddisp.pl?gene=MIR16-1
HBA1	Hemoglobin Subunit Alpha 1	Protein Coding	P69905	51	GC16P080149	32.8775	https://www.genecards.org/cgi-bin/carddisp.pl?gene=HBA1
GLI3	GLI Family Zinc Finger 3	Protein Coding	P10071	58	GC07M041960	32.8285	https://www.genecards.org/cgi-bin/carddisp.pl?gene=GLI3
PTH1R	Parathyroid Hormone 1 Receptor	Protein Coding	Q03431	59	GC03P046877	32.8054	https://www.genecards.org/cgi-bin/carddisp.pl?gene=PTH1R
IL12B	Interleukin 12B	Protein Coding	P29460	54	GC05M159314	32.7883	https://www.genecards.org/cgi-bin/carddisp.pl?gene=IL12B
NR3C2	Nuclear Receptor Subfamily 3 Group C Member 2	Protein Coding	P08235	55	GC04M148078	32.7392	https://www.genecards.org/cgi-bin/carddisp.pl?gene=NR3C2
NTRK1	Neurotrophic Receptor Tyrosine Kinase 1	Protein Coding	P04629	58	GC01P156815	32.6933	https://www.genecards.org/cgi-bin/carddisp.pl?gene=NTRK1
PLCE1	Phospholipase C Epsilon 1	Protein Coding	Q9P212	52	GC10P093993	32.6907	https://www.genecards.org/cgi-bin/carddisp.pl?gene=PLCE1
MT-ATP8	Mitochondrially Encoded ATP Synthase Membrane Subunit 8	Protein Coding	P03928	38	GCMTP008368	32.6416	https://www.genecards.org/cgi-bin/carddisp.pl?gene=MT-ATP8
MT-CO1	Mitochondrially Encoded Cytochrome C Oxidase I	Protein Coding	P00395	41	GCMTP005906	32.637	https://www.genecards.org/cgi-bin/carddisp.pl?gene=MT-CO1
TREX1	Three Prime Repair Exonuclease 1	Protein Coding	Q9NSU2	51	GC03P057594	32.6249	https://www.genecards.org/cgi-bin/carddisp.pl?gene=TREX1
MPL	MPL Proto-Oncogene, Thrombopoietin Receptor	Protein Coding	P40238	56	GC01P043337	32.6167	https://www.genecards.org/cgi-bin/carddisp.pl?gene=MPL
CLEC7A	C-Type Lectin Domain Containing 7A	Protein Coding	Q9BXN2	54	GC12M029494	32.5534	https://www.genecards.org/cgi-bin/carddisp.pl?gene=CLEC7A
MT-ND4	Mitochondrially Encoded NADH:Ubiquinone Oxidoreductase Core Subunit 4	Protein Coding	P03905	40	GCMTP010762	32.5029	https://www.genecards.org/cgi-bin/carddisp.pl?gene=MT-ND4
MIR10B	MicroRNA 10b	RNA Gene		29	GC02P176150	32.4939	https://www.genecards.org/cgi-bin/carddisp.pl?gene=MIR10B
LIPC	Lipase C, Hepatic Type	Protein Coding	P11150	54	GC15P058410	32.4849	https://www.genecards.org/cgi-bin/carddisp.pl?gene=LIPC
MIR182	MicroRNA 182	RNA Gene		28	GC07M129770	32.48	https://www.genecards.org/cgi-bin/carddisp.pl?gene=MIR182
KDR	Kinase Insert Domain Receptor	Protein Coding	P35968	62	GC04M055078	32.4272	https://www.genecards.org/cgi-bin/carddisp.pl?gene=KDR
IKBKG	Inhibitor Of Nuclear Factor Kappa B Kinase Regulatory Subunit Gamma	Protein Coding	Q9Y6K9	56	GC0XP154541	32.4149	https://www.genecards.org/cgi-bin/carddisp.pl?gene=IKBKG
BMP7	Bone Morphogenetic Protein 7	Protein Coding	P18075	55	GC20M057168	32.3784	https://www.genecards.org/cgi-bin/carddisp.pl?gene=BMP7
SOD2	Superoxide Dismutase 2	Protein Coding	P04179	56	GC06M159669	32.3525	https://www.genecards.org/cgi-bin/carddisp.pl?gene=SOD2
DNAH8	Dynein Axonemal Heavy Chain 8	Protein Coding	Q96JB1	47	GC06P135004	32.3509	https://www.genecards.org/cgi-bin/carddisp.pl?gene=DNAH8
SST	Somatostatin	Protein Coding	P61278	50	GC03M187668	32.3258	https://www.genecards.org/cgi-bin/carddisp.pl?gene=SST
HNRNPA2B1	Heterogeneous Nuclear Ribonucleoprotein A2/B1	Protein Coding	P22626	54	GC07M026174	32.3016	https://www.genecards.org/cgi-bin/carddisp.pl?gene=HNRNPA2B1
FRAS1	Fraser Extracellular Matrix Complex Subunit 1	Protein Coding	Q86XX4	45	GC04P078057	32.2929	https://www.genecards.org/cgi-bin/carddisp.pl?gene=FRAS1
SPATA22	Spermatogenesis Associated 22	Protein Coding	Q8NHS9	44	GC17M003440	32.2856	https://www.genecards.org/cgi-bin/carddisp.pl?gene=SPATA22
TNNT2	Troponin T2, Cardiac Type	Protein Coding	P45379	56	GC01M201359	32.2237	https://www.genecards.org/cgi-bin/carddisp.pl?gene=TNNT2
GP1BA	Glycoprotein Ib Platelet Subunit Alpha	Protein Coding	P07359	56	GC17P004932	32.2236	https://www.genecards.org/cgi-bin/carddisp.pl?gene=GP1BA
MT-ND6	Mitochondrially Encoded NADH:Ubiquinone Oxidoreductase Core Subunit 6	Protein Coding	P03923	40	GCMTM014151	32.2162	https://www.genecards.org/cgi-bin/carddisp.pl?gene=MT-ND6
ACP5	Acid Phosphatase 5, Tartrate Resistant	Protein Coding	P13686	55	GC19M011574	32.154	https://www.genecards.org/cgi-bin/carddisp.pl?gene=ACP5
IFT88	Intraflagellar Transport 88	Protein Coding	Q13099	50	GC13P020718	32.1427	https://www.genecards.org/cgi-bin/carddisp.pl?gene=IFT88
FOXC1	Forkhead Box C1	Protein Coding	Q12948	52	GC06P001635	32.101	https://www.genecards.org/cgi-bin/carddisp.pl?gene=FOXC1
TNFRSF1B	TNF Receptor Superfamily Member 1B	Protein Coding	P20333	57	GC01P040409	32.0959	https://www.genecards.org/cgi-bin/carddisp.pl?gene=TNFRSF1B
AIFM1	Apoptosis Inducing Factor Mitochondria Associated 1	Protein Coding	O95831	59	GC0XM130129	32.0849	https://www.genecards.org/cgi-bin/carddisp.pl?gene=AIFM1
BTK	Bruton Tyrosine Kinase	Protein Coding	Q06187	62	GC0XM101349	32.0724	https://www.genecards.org/cgi-bin/carddisp.pl?gene=BTK
BMAL2	Basic Helix-Loop-Helix ARNT Like 2	Protein Coding	Q8WYA1	46	GC12P039462	32.0683	https://www.genecards.org/cgi-bin/carddisp.pl?gene=BMAL2
MIR19A	MicroRNA 19a	RNA Gene		27	GC13P091677	32.0617	https://www.genecards.org/cgi-bin/carddisp.pl?gene=MIR19A
SELP	Selectin P	Protein Coding	P16109	54	GC01M169558	32.0379	https://www.genecards.org/cgi-bin/carddisp.pl?gene=SELP
LOC107303340	3p25 Von Hippel-Lindau Tumor Suppressor, E3 Ubiquitin Protein Ligase Alu-Mediated Recombination Region	Functional Element		9	GC03P021532	32.0057	https://www.genecards.org/cgi-bin/carddisp.pl?gene=LOC107303340
PEX1	Peroxisomal Biogenesis Factor 1	Protein Coding	O43933	53	GC07M092487	31.982	https://www.genecards.org/cgi-bin/carddisp.pl?gene=PEX1
HNRNPA1	Heterogeneous Nuclear Ribonucleoprotein A1	Protein Coding	P09651	56	GC12P054280	31.9481	https://www.genecards.org/cgi-bin/carddisp.pl?gene=HNRNPA1
PIK3R1	Phosphoinositide-3-Kinase Regulatory Subunit 1	Protein Coding	P27986	60	GC05P068215	31.933	https://www.genecards.org/cgi-bin/carddisp.pl?gene=PIK3R1
TNFAIP3	TNF Alpha Induced Protein 3	Protein Coding	P21580	57	GC06P137866	31.9305	https://www.genecards.org/cgi-bin/carddisp.pl?gene=TNFAIP3
RPGRIP1	RPGR Interacting Protein 1	Protein Coding	Q96KN7	48	GC14P045775	31.8396	https://www.genecards.org/cgi-bin/carddisp.pl?gene=RPGRIP1
GJB2	Gap Junction Protein Beta 2	Protein Coding	P29033	54	GC13M020187	31.7757	https://www.genecards.org/cgi-bin/carddisp.pl?gene=GJB2
CFHR1	Complement Factor H Related 1	Protein Coding	Q03591	51	GC01P196822	31.7515	https://www.genecards.org/cgi-bin/carddisp.pl?gene=CFHR1
DNAJC6	DnaJ Heat Shock Protein Family (Hsp40) Member C6	Protein Coding	O75061	52	GC01P065248	31.7372	https://www.genecards.org/cgi-bin/carddisp.pl?gene=DNAJC6
PRKAR1A	Protein Kinase CAMP-Dependent Type I Regulatory Subunit Alpha	Protein Coding	P10644	60	GC17P112990	31.6618	https://www.genecards.org/cgi-bin/carddisp.pl?gene=PRKAR1A
GFRA1	GDNF Family Receptor Alpha 1	Protein Coding	P56159	55	GC10M116056	31.6164	https://www.genecards.org/cgi-bin/carddisp.pl?gene=GFRA1
PKD2L1	Polycystin 2 Like 1, Transient Receptor Potential Cation Channel	Protein Coding	Q9P0L9	50	GC10M100288	31.6023	https://www.genecards.org/cgi-bin/carddisp.pl?gene=PKD2L1
KCNJ11	Potassium Inwardly Rectifying Channel Subfamily J Member 11	Protein Coding	Q14654	54	GC11M017948	31.6019	https://www.genecards.org/cgi-bin/carddisp.pl?gene=KCNJ11
PNPLA3	Patatin Like Phospholipase Domain Containing 3	Protein Coding	Q9NST1	51	GC22P043923	31.5508	https://www.genecards.org/cgi-bin/carddisp.pl?gene=PNPLA3
SPTLC1	Serine Palmitoyltransferase Long Chain Base Subunit 1	Protein Coding	O15269	54	GC09M109404	31.5443	https://www.genecards.org/cgi-bin/carddisp.pl?gene=SPTLC1
ABCC2	ATP Binding Cassette Subfamily C Member 2	Protein Coding	Q92887	57	GC10P099782	31.5072	https://www.genecards.org/cgi-bin/carddisp.pl?gene=ABCC2
PLCG2	Phospholipase C Gamma 2	Protein Coding	P16885	60	GC16P081779	31.5061	https://www.genecards.org/cgi-bin/carddisp.pl?gene=PLCG2
TGFB2	Transforming Growth Factor Beta 2	Protein Coding	P61812	60	GC01P218345	31.4902	https://www.genecards.org/cgi-bin/carddisp.pl?gene=TGFB2
P2RX7	Purinergic Receptor P2X 7	Protein Coding	Q99572	55	GC12P133258	31.4361	https://www.genecards.org/cgi-bin/carddisp.pl?gene=P2RX7
FLNB	Filamin B	Protein Coding	O75369	55	GC03P058008	31.4146	https://www.genecards.org/cgi-bin/carddisp.pl?gene=FLNB
FAN1	FANCD2 And FANCI Associated Nuclease 1	Protein Coding	Q9Y2M0	48	GC15P156789	31.394	https://www.genecards.org/cgi-bin/carddisp.pl?gene=FAN1
GYS2	Glycogen Synthase 2	Protein Coding	P54840	53	GC12M029641	31.3859	https://www.genecards.org/cgi-bin/carddisp.pl?gene=GYS2
CYP27B1	Cytochrome P450 Family 27 Subfamily B Member 1	Protein Coding	O15528	55	GC12M059355	31.342	https://www.genecards.org/cgi-bin/carddisp.pl?gene=CYP27B1
GATA1	GATA Binding Protein 1	Protein Coding	P15976	55	GC0XP048786	31.3408	https://www.genecards.org/cgi-bin/carddisp.pl?gene=GATA1
PKD3	Polycystic Kidney Disease 3 (Autosomal Dominant)	Genetic Locus		6	GC02U990077	31.3405	https://www.genecards.org/cgi-bin/carddisp.pl?gene=PKD3
TBK1	TANK Binding Kinase 1	Protein Coding	Q9UHD2	58	GC12P064451	31.3097	https://www.genecards.org/cgi-bin/carddisp.pl?gene=TBK1
ENO3	Enolase 3	Protein Coding	P13929	54	GC17P004948	31.3063	https://www.genecards.org/cgi-bin/carddisp.pl?gene=ENO3
UCA1	Urothelial Cancer Associated 1	RNA Gene		30	GC19P121729	31.2869	https://www.genecards.org/cgi-bin/carddisp.pl?gene=UCA1
SOX9	SRY-Box Transcription Factor 9	Protein Coding	P48436	54	GC17P072121	31.2119	https://www.genecards.org/cgi-bin/carddisp.pl?gene=SOX9
MIR183	MicroRNA 183	RNA Gene		26	GC07M129882	31.2068	https://www.genecards.org/cgi-bin/carddisp.pl?gene=MIR183
GM2A	Ganglioside GM2 Activator	Protein Coding	P17900	51	GC05P151212	31.1972	https://www.genecards.org/cgi-bin/carddisp.pl?gene=GM2A
SP140	SP140 Nuclear Body Protein	Protein Coding	Q13342	44	GC02P230203	31.1831	https://www.genecards.org/cgi-bin/carddisp.pl?gene=SP140
SH2B3	SH2B Adaptor Protein 3	Protein Coding	Q9UQQ2	55	GC12P111405	31.178	https://www.genecards.org/cgi-bin/carddisp.pl?gene=SH2B3
SLPI	Secretory Leukocyte Peptidase Inhibitor	Protein Coding	P03973	50	GC20M045252	31.1538	https://www.genecards.org/cgi-bin/carddisp.pl?gene=SLPI
BBS9	Bardet-Biedl Syndrome 9	Protein Coding	Q3SYG4	49	GC07P033794	31.1326	https://www.genecards.org/cgi-bin/carddisp.pl?gene=BBS9
JAK1	Janus Kinase 1	Protein Coding	P23458	62	GC01M064833	31.1276	https://www.genecards.org/cgi-bin/carddisp.pl?gene=JAK1
SLC6A3	Solute Carrier Family 6 Member 3	Protein Coding	Q01959	59	GC05M001392	31.1251	https://www.genecards.org/cgi-bin/carddisp.pl?gene=SLC6A3
SLC34A3	Solute Carrier Family 34 Member 3	Protein Coding	Q8N130	50	GC09P141949	31.0974	https://www.genecards.org/cgi-bin/carddisp.pl?gene=SLC34A3
GRHPR	Glyoxylate And Hydroxypyruvate Reductase	Protein Coding	Q9UBQ7	53	GC09P057158	31.0953	https://www.genecards.org/cgi-bin/carddisp.pl?gene=GRHPR
SLC9A3	Solute Carrier Family 9 Member A3	Protein Coding	P48764	56	GC05M000472	31.0573	https://www.genecards.org/cgi-bin/carddisp.pl?gene=SLC9A3
IRAK4	Interleukin 1 Receptor Associated Kinase 4	Protein Coding	Q9NWZ3	58	GC12P043758	31.0438	https://www.genecards.org/cgi-bin/carddisp.pl?gene=IRAK4
MIR7-3HG	MIR7-3 Host Gene	RNA Gene	Q8N6C7	34	GC19P112015	31.0396	https://www.genecards.org/cgi-bin/carddisp.pl?gene=MIR7-3HG
EIF2AK4	Eukaryotic Translation Initiation Factor 2 Alpha Kinase 4	Protein Coding	Q9P2K8	53	GC15P039934	31.0092	https://www.genecards.org/cgi-bin/carddisp.pl?gene=EIF2AK4
IL17F	Interleukin 17F	Protein Coding	Q96PD4	51	GC06M094117	30.9486	https://www.genecards.org/cgi-bin/carddisp.pl?gene=IL17F
CD28	CD28 Molecule	Protein Coding	P10747	56	GC02P203706	30.9329	https://www.genecards.org/cgi-bin/carddisp.pl?gene=CD28
SH2D1A	SH2 Domain Containing 1A	Protein Coding	O60880	55	GC0XP124227	30.9251	https://www.genecards.org/cgi-bin/carddisp.pl?gene=SH2D1A
MIR106A	MicroRNA 106a	RNA Gene		26	GC0XM134463	30.9202	https://www.genecards.org/cgi-bin/carddisp.pl?gene=MIR106A
RDH12	Retinol Dehydrogenase 12	Protein Coding	Q96NR8	53	GC14P067701	30.9084	https://www.genecards.org/cgi-bin/carddisp.pl?gene=RDH12
MIR23B	MicroRNA 23b	RNA Gene		27	GC09P095085	30.9041	https://www.genecards.org/cgi-bin/carddisp.pl?gene=MIR23B
CBL	Cbl Proto-Oncogene	Protein Coding	P22681	59	GC11P119206	30.8899	https://www.genecards.org/cgi-bin/carddisp.pl?gene=CBL
SF3B2	Splicing Factor 3b Subunit 2	Protein Coding	Q13435	50	GC11P066050	30.8822	https://www.genecards.org/cgi-bin/carddisp.pl?gene=SF3B2
CHD7	Chromodomain Helicase DNA Binding Protein 7	Protein Coding	Q9P2D1	54	GC08P060678	30.8771	https://www.genecards.org/cgi-bin/carddisp.pl?gene=CHD7
GATA4	GATA Binding Protein 4	Protein Coding	P43694	58	GC08P011676	30.8693	https://www.genecards.org/cgi-bin/carddisp.pl?gene=GATA4
PLA2G7	Phospholipase A2 Group VII	Protein Coding	Q13093	59	GC06M046704	30.8374	https://www.genecards.org/cgi-bin/carddisp.pl?gene=PLA2G7
ANO5	Anoctamin 5	Protein Coding	Q75V66	48	GC11P021799	30.8351	https://www.genecards.org/cgi-bin/carddisp.pl?gene=ANO5
TFRC	Transferrin Receptor	Protein Coding	P02786	59	GC03M196303	30.8291	https://www.genecards.org/cgi-bin/carddisp.pl?gene=TFRC
LOC111674475	CFTR Intron 11 Enhancer	Functional Element		9	GC07P117587	30.8228	https://www.genecards.org/cgi-bin/carddisp.pl?gene=LOC111674475
MDM2	MDM2 Proto-Oncogene	Protein Coding	Q00987	62	GC12P068808	30.8107	https://www.genecards.org/cgi-bin/carddisp.pl?gene=MDM2
PHKG2	Phosphorylase Kinase Catalytic Subunit Gamma 2	Protein Coding	P15735	53	GC16P081669	30.8103	https://www.genecards.org/cgi-bin/carddisp.pl?gene=PHKG2
HSPA4	Heat Shock Protein Family A (Hsp70) Member 4	Protein Coding	P34932	52	GC05P133062	30.7885	https://www.genecards.org/cgi-bin/carddisp.pl?gene=HSPA4
ATRX	ATRX Chromatin Remodeler	Protein Coding	P46100	55	GC0XM077504	30.6882	https://www.genecards.org/cgi-bin/carddisp.pl?gene=ATRX
IRS1	Insulin Receptor Substrate 1	Protein Coding	P35568	56	GC02M226731	30.686	https://www.genecards.org/cgi-bin/carddisp.pl?gene=IRS1
PCSK9	Proprotein Convertase Subtilisin/Kexin Type 9	Protein Coding	Q8NBP7	59	GC01P055039	30.6708	https://www.genecards.org/cgi-bin/carddisp.pl?gene=PCSK9
SLC3A1	Solute Carrier Family 3 Member 1	Protein Coding	Q07837	56	GC02P044275	30.6571	https://www.genecards.org/cgi-bin/carddisp.pl?gene=SLC3A1
TMEM216	Transmembrane Protein 216	Protein Coding	Q9P0N5	44	GC11P088728	30.6426	https://www.genecards.org/cgi-bin/carddisp.pl?gene=TMEM216
SLC26A1	Solute Carrier Family 26 Member 1	Protein Coding	Q9H2B4	47	GC04M004794	30.6235	https://www.genecards.org/cgi-bin/carddisp.pl?gene=SLC26A1
CYP3A4	Cytochrome P450 Family 3 Subfamily A Member 4	Protein Coding	P08684	56	GC07M100029	30.6196	https://www.genecards.org/cgi-bin/carddisp.pl?gene=CYP3A4
MIRLET7B	MicroRNA Let-7b	RNA Gene		27	GC22P070828	30.6194	https://www.genecards.org/cgi-bin/carddisp.pl?gene=MIRLET7B
LOC126862549	BRD4-Independent Group 4 Enhancer GRCh37_chr17:36093401-36094600	Functional Element		8	GC17P114552	30.5926	https://www.genecards.org/cgi-bin/carddisp.pl?gene=LOC126862549
MGST3	Microsomal Glutathione S-Transferase 3	Protein Coding	O14880	48	GC01P165659	30.5833	https://www.genecards.org/cgi-bin/carddisp.pl?gene=MGST3
COL4A2	Collagen Type IV Alpha 2 Chain	Protein Coding	P08572	55	GC13P110305	30.5797	https://www.genecards.org/cgi-bin/carddisp.pl?gene=COL4A2
CDKN2B	Cyclin Dependent Kinase Inhibitor 2B	Protein Coding	P42772	54	GC09M022002	30.5768	https://www.genecards.org/cgi-bin/carddisp.pl?gene=CDKN2B
PMS2	PMS1 Homolog 2, Mismatch Repair System Component	Protein Coding	P54278	58	GC07M005973	30.5717	https://www.genecards.org/cgi-bin/carddisp.pl?gene=PMS2
APBB1	Amyloid Beta Precursor Protein Binding Family B Member 1	Protein Coding	O00213	52	GC11M012115	30.5659	https://www.genecards.org/cgi-bin/carddisp.pl?gene=APBB1
MAPK8	Mitogen-Activated Protein Kinase 8	Protein Coding	P45983	58	GC10P048306	30.552	https://www.genecards.org/cgi-bin/carddisp.pl?gene=MAPK8
HAMP	Hepcidin Antimicrobial Peptide	Protein Coding	P81172	52	GC19P112928	30.5439	https://www.genecards.org/cgi-bin/carddisp.pl?gene=HAMP
APOC3	Apolipoprotein C3	Protein Coding	P02656	54	GC11P116829	30.5394	https://www.genecards.org/cgi-bin/carddisp.pl?gene=APOC3
PTPRC	Protein Tyrosine Phosphatase Receptor Type C	Protein Coding	P08575	61	GC01P198607	30.4814	https://www.genecards.org/cgi-bin/carddisp.pl?gene=PTPRC
MT-CO3	Mitochondrially Encoded Cytochrome C Oxidase III	Protein Coding	P00414	39	GCMTP009209	30.4706	https://www.genecards.org/cgi-bin/carddisp.pl?gene=MT-CO3
PEX16	Peroxisomal Biogenesis Factor 16	Protein Coding	Q9Y5Y5	47	GC11M124946	30.4525	https://www.genecards.org/cgi-bin/carddisp.pl?gene=PEX16
EPHX1	Epoxide Hydrolase 1	Protein Coding	P07099	53	GC01P225810	30.4516	https://www.genecards.org/cgi-bin/carddisp.pl?gene=EPHX1
BACE1	Beta-Secretase 1	Protein Coding	P56817	56	GC11M117285	30.4123	https://www.genecards.org/cgi-bin/carddisp.pl?gene=BACE1
MT-ND2	Mitochondrially Encoded NADH:Ubiquinone Oxidoreductase Core Subunit 2	Protein Coding	P03891	42	GCMTP004472	30.4014	https://www.genecards.org/cgi-bin/carddisp.pl?gene=MT-ND2
GREB1L	GREB1 Like Retinoic Acid Receptor Coactivator	Protein Coding	Q9C091	44	GC18P021242	30.3878	https://www.genecards.org/cgi-bin/carddisp.pl?gene=GREB1L
CDKN1A	Cyclin Dependent Kinase Inhibitor 1A	Protein Coding	P38936	58	GC06P134985	30.3748	https://www.genecards.org/cgi-bin/carddisp.pl?gene=CDKN1A
ATP6V1B1	ATPase H+ Transporting V1 Subunit B1	Protein Coding	P15313	52	GC02P070935	30.3489	https://www.genecards.org/cgi-bin/carddisp.pl?gene=ATP6V1B1
LTF	Lactotransferrin	Protein Coding	P02788	54	GC03M046435	30.3482	https://www.genecards.org/cgi-bin/carddisp.pl?gene=LTF
EPM2A	EPM2A Glucan Phosphatase, Laforin	Protein Coding	B3EWF7	51	GC06M145382	30.3377	https://www.genecards.org/cgi-bin/carddisp.pl?gene=EPM2A
ITGA3	Integrin Subunit Alpha 3	Protein Coding	P26006	56	GC17P050055	30.326	https://www.genecards.org/cgi-bin/carddisp.pl?gene=ITGA3
LOC126863258	BRD4-Independent Group 4 Enhancer GRCh37_chrX:49854497-49855696	Functional Element		7	GC0XP057927	30.3158	https://www.genecards.org/cgi-bin/carddisp.pl?gene=LOC126863258
SERPINC1	Serpin Family C Member 1	Protein Coding	P01008	59	GC01M174949	30.3117	https://www.genecards.org/cgi-bin/carddisp.pl?gene=SERPINC1
SOST	Sclerostin	Protein Coding	Q9BQB4	52	GC17M043753	30.3078	https://www.genecards.org/cgi-bin/carddisp.pl?gene=SOST
FBXW7	F-Box And WD Repeat Domain Containing 7	Protein Coding	Q969H0	54	GC04M152321	30.2994	https://www.genecards.org/cgi-bin/carddisp.pl?gene=FBXW7
CACNA1A	Calcium Voltage-Gated Channel Subunit Alpha1 A	Protein Coding	O00555	57	GC19M013206	30.2958	https://www.genecards.org/cgi-bin/carddisp.pl?gene=CACNA1A
FCGR3B	Fc Gamma Receptor IIIb	Protein Coding	O75015	52	GC01M161623	30.2777	https://www.genecards.org/cgi-bin/carddisp.pl?gene=FCGR3B
TREM2	Triggering Receptor Expressed On Myeloid Cells 2	Protein Coding	Q9NZC2	53	GC06M093978	30.2703	https://www.genecards.org/cgi-bin/carddisp.pl?gene=TREM2
KNG1	Kininogen 1	Protein Coding	P01042	56	GC03P186717	30.2377	https://www.genecards.org/cgi-bin/carddisp.pl?gene=KNG1
TERC	Telomerase RNA Component	RNA Gene		35	GC03M169765	30.2001	https://www.genecards.org/cgi-bin/carddisp.pl?gene=TERC
LPA	Lipoprotein(A)	Protein Coding	P08519	50	GC06M160531	30.1961	https://www.genecards.org/cgi-bin/carddisp.pl?gene=LPA
CDH23	Cadherin Related 23	Protein Coding	Q9H251	54	GC10P071396	30.1884	https://www.genecards.org/cgi-bin/carddisp.pl?gene=CDH23
OPTN	Optineurin	Protein Coding	Q96CV9	53	GC10P013099	30.1752	https://www.genecards.org/cgi-bin/carddisp.pl?gene=OPTN
DGKE	Diacylglycerol Kinase Epsilon	Protein Coding	P52429	54	GC17P056834	30.1644	https://www.genecards.org/cgi-bin/carddisp.pl?gene=DGKE
MT-TK	Mitochondrially Encoded TRNA-Lys (AAA/G)	RNA Gene		19	GCMTP008297	30.1524	https://www.genecards.org/cgi-bin/carddisp.pl?gene=MT-TK
HDAC8	Histone Deacetylase 8	Protein Coding	Q9BY41	55	GC0XM072329	30.1401	https://www.genecards.org/cgi-bin/carddisp.pl?gene=HDAC8
CPLANE1	Ciliogenesis And Planar Polarity Effector Complex Subunit 1	Protein Coding	Q9H799	43	GC05M038380	30.1316	https://www.genecards.org/cgi-bin/carddisp.pl?gene=CPLANE1
SMAD6	SMAD Family Member 6	Protein Coding	O43541	55	GC15P066702	30.121	https://www.genecards.org/cgi-bin/carddisp.pl?gene=SMAD6
ROBO1	Roundabout Guidance Receptor 1	Protein Coding	Q9Y6N7	53	GC03M078597	30.1022	https://www.genecards.org/cgi-bin/carddisp.pl?gene=ROBO1
CHAT	Choline O-Acetyltransferase	Protein Coding	P28329	57	GC10P049609	30.0784	https://www.genecards.org/cgi-bin/carddisp.pl?gene=CHAT
SRSF2	Serine And Arginine Rich Splicing Factor 2	Protein Coding	Q01130	48	GC17M076734	30.0273	https://www.genecards.org/cgi-bin/carddisp.pl?gene=SRSF2
MT-TF	Mitochondrially Encoded TRNA-Phe (UUU/C)	RNA Gene		19	GCMTP000580	29.935	https://www.genecards.org/cgi-bin/carddisp.pl?gene=MT-TF
COL5A1	Collagen Type V Alpha 1 Chain	Protein Coding	P20908	55	GC09P134641	29.928	https://www.genecards.org/cgi-bin/carddisp.pl?gene=COL5A1
MPV17	Mitochondrial Inner Membrane Protein MPV17	Protein Coding	P39210	50	GC02M027309	29.8722	https://www.genecards.org/cgi-bin/carddisp.pl?gene=MPV17
SMAD2	SMAD Family Member 2	Protein Coding	Q15796	60	GC18M047809	29.8629	https://www.genecards.org/cgi-bin/carddisp.pl?gene=SMAD2
OGG1	8-Oxoguanine DNA Glycosylase	Protein Coding	O15527	56	GC03P021488	29.8558	https://www.genecards.org/cgi-bin/carddisp.pl?gene=OGG1
GSTT1	Glutathione S-Transferase Theta 1	Protein Coding	P30711	41	GC22Mi00270	29.8318	https://www.genecards.org/cgi-bin/carddisp.pl?gene=GSTT1
MYO1E	Myosin IE	Protein Coding	Q12965	51	GC15M059132	29.7467	https://www.genecards.org/cgi-bin/carddisp.pl?gene=MYO1E
CAV1	Caveolin 1	Protein Coding	Q03135	57	GC07P116524	29.7412	https://www.genecards.org/cgi-bin/carddisp.pl?gene=CAV1
TH	Tyrosine Hydroxylase	Protein Coding	P07101	59	GC11M002163	29.727	https://www.genecards.org/cgi-bin/carddisp.pl?gene=TH
CD274	CD274 Molecule	Protein Coding	Q9NZQ7	54	GC09P005450	29.7198	https://www.genecards.org/cgi-bin/carddisp.pl?gene=CD274
RIPK1	Receptor Interacting Serine/Threonine Kinase 1	Protein Coding	Q13546	59	GC06P006449	29.6989	https://www.genecards.org/cgi-bin/carddisp.pl?gene=RIPK1
C11orf65	Chromosome 11 Open Reading Frame 65	Protein Coding	Q8NCR3	40	GC11M108308	29.6816	https://www.genecards.org/cgi-bin/carddisp.pl?gene=C11orf65
NHLRC1	NHL Repeat Containing E3 Ubiquitin Protein Ligase 1	Protein Coding	Q6VVB1	49	GC06M018120	29.6486	https://www.genecards.org/cgi-bin/carddisp.pl?gene=NHLRC1
PRPS1	Phosphoribosyl Pyrophosphate Synthetase 1	Protein Coding	P60891	56	GC0XP107628	29.6143	https://www.genecards.org/cgi-bin/carddisp.pl?gene=PRPS1
IL2RB	Interleukin 2 Receptor Subunit Beta	Protein Coding	P14784	59	GC22M077093	29.6081	https://www.genecards.org/cgi-bin/carddisp.pl?gene=IL2RB
CD14	CD14 Molecule	Protein Coding	P08571	54	GC05M140631	29.5991	https://www.genecards.org/cgi-bin/carddisp.pl?gene=CD14
CALR	Calreticulin	Protein Coding	P27797	60	GC19P012938	29.5881	https://www.genecards.org/cgi-bin/carddisp.pl?gene=CALR
MIR181A1	MicroRNA 181a-1	RNA Gene		26	GC01M198860	29.5707	https://www.genecards.org/cgi-bin/carddisp.pl?gene=MIR181A1
TNNI3	Troponin I3, Cardiac Type	Protein Coding	P19429	57	GC19M055151	29.5556	https://www.genecards.org/cgi-bin/carddisp.pl?gene=TNNI3
RTEL1	Regulator Of Telomere Elongation Helicase 1	Protein Coding	Q9NZ71	51	GC20P066991	29.5454	https://www.genecards.org/cgi-bin/carddisp.pl?gene=RTEL1
SFTPA1	Surfactant Protein A1	Protein Coding	Q8IWL2	53	GC10P112479	29.5378	https://www.genecards.org/cgi-bin/carddisp.pl?gene=SFTPA1
GPHN	Gephyrin	Protein Coding	Q9NQX3	56	GC14P066507	29.5323	https://www.genecards.org/cgi-bin/carddisp.pl?gene=GPHN
MIR15B	MicroRNA 15b	RNA Gene		27	GC03P160404	29.5305	https://www.genecards.org/cgi-bin/carddisp.pl?gene=MIR15B
RMND1	Required For Meiotic Nuclear Division 1 Homolog	Protein Coding	Q9NWS8	46	GC06M151404	29.5211	https://www.genecards.org/cgi-bin/carddisp.pl?gene=RMND1
CNGB3	Cyclic Nucleotide Gated Channel Subunit Beta 3	Protein Coding	Q9NQW8	50	GC08M086553	29.516	https://www.genecards.org/cgi-bin/carddisp.pl?gene=CNGB3
MIR98	MicroRNA 98	RNA Gene		26	GC0XM053782	29.5053	https://www.genecards.org/cgi-bin/carddisp.pl?gene=MIR98
MGST1	Microsomal Glutathione S-Transferase 1	Protein Coding	P10620	50	GC12P016347	29.4753	https://www.genecards.org/cgi-bin/carddisp.pl?gene=MGST1
CD8A	CD8 Subunit Alpha	Protein Coding	P01732	56	GC02M086784	29.4699	https://www.genecards.org/cgi-bin/carddisp.pl?gene=CD8A
CXCL12	C-X-C Motif Chemokine Ligand 12	Protein Coding	P48061	54	GC10M044370	29.4453	https://www.genecards.org/cgi-bin/carddisp.pl?gene=CXCL12
CLU	Clusterin	Protein Coding	P10909	56	GC08M027596	29.4407	https://www.genecards.org/cgi-bin/carddisp.pl?gene=CLU
BBS4	Bardet-Biedl Syndrome 4	Protein Coding	Q96RK4	50	GC15P072686	29.4343	https://www.genecards.org/cgi-bin/carddisp.pl?gene=BBS4
XPNPEP3	X-Prolyl Aminopeptidase 3	Protein Coding	Q9NQH7	50	GC22P040857	29.4243	https://www.genecards.org/cgi-bin/carddisp.pl?gene=XPNPEP3
SLC22A12	Solute Carrier Family 22 Member 12	Protein Coding	Q96S37	54	GC11P088991	29.4204	https://www.genecards.org/cgi-bin/carddisp.pl?gene=SLC22A12
HPRT1	Hypoxanthine Phosphoribosyltransferase 1	Protein Coding	P00492	57	GC0XP134460	29.4155	https://www.genecards.org/cgi-bin/carddisp.pl?gene=HPRT1
ABCG8	ATP Binding Cassette Subfamily G Member 8	Protein Coding	Q9H221	50	GC02P043828	29.414	https://www.genecards.org/cgi-bin/carddisp.pl?gene=ABCG8
MEN1	Menin 1	Protein Coding	O00255	54	GC11M064803	29.3891	https://www.genecards.org/cgi-bin/carddisp.pl?gene=MEN1
HULC	Hepatocellular Carcinoma Up-Regulated Long Non-Coding RNA	RNA Gene		28	GC06P008478	29.3665	https://www.genecards.org/cgi-bin/carddisp.pl?gene=HULC
KMT2D	Lysine Methyltransferase 2D	Protein Coding	O14686	53	GC12M049018	29.3608	https://www.genecards.org/cgi-bin/carddisp.pl?gene=KMT2D
LINC-ROR	Long Intergenic Non-Protein Coding RNA, Regulator Of Reprogramming	RNA Gene		23	GC18M057054	29.3561	https://www.genecards.org/cgi-bin/carddisp.pl?gene=LINC-ROR
ANKS6	Ankyrin Repeat And Sterile Alpha Motif Domain Containing 6	Protein Coding	Q68DC2	48	GC09M098731	29.3452	https://www.genecards.org/cgi-bin/carddisp.pl?gene=ANKS6
PMM2	Phosphomannomutase 2	Protein Coding	O15305	55	GC16P008788	29.3446	https://www.genecards.org/cgi-bin/carddisp.pl?gene=PMM2
PDGFB	Platelet Derived Growth Factor Subunit B	Protein Coding	P01127	60	GC22M077951	29.3413	https://www.genecards.org/cgi-bin/carddisp.pl?gene=PDGFB
SELL	Selectin L	Protein Coding	P14151	52	GC01M169690	29.335	https://www.genecards.org/cgi-bin/carddisp.pl?gene=SELL
IL17RA	Interleukin 17 Receptor A	Protein Coding	Q96F46	55	GC22P069829	29.2876	https://www.genecards.org/cgi-bin/carddisp.pl?gene=IL17RA
F11	Coagulation Factor XI	Protein Coding	P03951	56	GC04P186357	29.2685	https://www.genecards.org/cgi-bin/carddisp.pl?gene=F11
MIR23A	MicroRNA 23a	RNA Gene		28	GC19M092210	29.2388	https://www.genecards.org/cgi-bin/carddisp.pl?gene=MIR23A
CEP164	Centrosomal Protein 164	Protein Coding	Q9UPV0	51	GC11P117314	29.2357	https://www.genecards.org/cgi-bin/carddisp.pl?gene=CEP164
MT-ND3	Mitochondrially Encoded NADH:Ubiquinone Oxidoreductase Core Subunit 3	Protein Coding	P03897	41	GCMTP010061	29.2272	https://www.genecards.org/cgi-bin/carddisp.pl?gene=MT-ND3
ABCG5	ATP Binding Cassette Subfamily G Member 5	Protein Coding	Q9H222	54	GC02M043806	29.195	https://www.genecards.org/cgi-bin/carddisp.pl?gene=ABCG5
RAG1	Recombination Activating 1	Protein Coding	P15918	53	GC11P036554	29.1653	https://www.genecards.org/cgi-bin/carddisp.pl?gene=RAG1
VPS35	VPS35 Retromer Complex Component	Protein Coding	Q96QK1	52	GC16M047289	29.1559	https://www.genecards.org/cgi-bin/carddisp.pl?gene=VPS35
ALDH2	Aldehyde Dehydrogenase 2 Family Member	Protein Coding	P05091	59	GC12P111766	29.1438	https://www.genecards.org/cgi-bin/carddisp.pl?gene=ALDH2
IL12RB1	Interleukin 12 Receptor Subunit Beta 1	Protein Coding	P42701	54	GC19M018058	29.105	https://www.genecards.org/cgi-bin/carddisp.pl?gene=IL12RB1
DCDC2	Doublecortin Domain Containing 2	Protein Coding	Q9UHG0	48	GC06M024171	29.0895	https://www.genecards.org/cgi-bin/carddisp.pl?gene=DCDC2
IDH1	Isocitrate Dehydrogenase (NADP(+)) 1	Protein Coding	O75874	61	GC02M208236	29.0848	https://www.genecards.org/cgi-bin/carddisp.pl?gene=IDH1
MIR320A	MicroRNA 320a	RNA Gene		29	GC08M022306	29.0826	https://www.genecards.org/cgi-bin/carddisp.pl?gene=MIR320A
CXCR3	C-X-C Motif Chemokine Receptor 3	Protein Coding	P49682	53	GC0XM071615	29.0682	https://www.genecards.org/cgi-bin/carddisp.pl?gene=CXCR3
MT-TS1	Mitochondrially Encoded TRNA-Ser (UCN) 1	RNA Gene		21	GCMTM007447	29.0403	https://www.genecards.org/cgi-bin/carddisp.pl?gene=MT-TS1
SETD2	SET Domain Containing 2, Histone Lysine Methyltransferase	Protein Coding	Q9BYW2	56	GC03M047033	29.0201	https://www.genecards.org/cgi-bin/carddisp.pl?gene=SETD2
MIR378A	MicroRNA 378a	RNA Gene		29	GC05P149732	29.0159	https://www.genecards.org/cgi-bin/carddisp.pl?gene=MIR378A
FLG	Filaggrin	Protein Coding	P20930	51	GC01M160856	29.0118	https://www.genecards.org/cgi-bin/carddisp.pl?gene=FLG
NFKBIA	NFKB Inhibitor Alpha	Protein Coding	P25963	59	GC14M035401	29.0115	https://www.genecards.org/cgi-bin/carddisp.pl?gene=NFKBIA
SNHG5	Small Nucleolar RNA Host Gene 5	RNA Gene		28	GC06M085650	29.0101	https://www.genecards.org/cgi-bin/carddisp.pl?gene=SNHG5
CR2	Complement C3d Receptor 2	Protein Coding	P20023	54	GC01P207454	29.0064	https://www.genecards.org/cgi-bin/carddisp.pl?gene=CR2
IGFBP3	Insulin Like Growth Factor Binding Protein 3	Protein Coding	P17936	55	GC07M045912	28.9992	https://www.genecards.org/cgi-bin/carddisp.pl?gene=IGFBP3
SLC6A4	Solute Carrier Family 6 Member 4	Protein Coding	P31645	57	GC17M030194	28.9892	https://www.genecards.org/cgi-bin/carddisp.pl?gene=SLC6A4
MIR30D	MicroRNA 30d	RNA Gene		24	GC08M134804	28.9842	https://www.genecards.org/cgi-bin/carddisp.pl?gene=MIR30D
AVP	Arginine Vasopressin	Protein Coding	P01185	54	GC20M003082	28.9304	https://www.genecards.org/cgi-bin/carddisp.pl?gene=AVP
SCO2	Synthesis Of Cytochrome C Oxidase 2	Protein Coding	O43819	53	GC22M050523	28.9191	https://www.genecards.org/cgi-bin/carddisp.pl?gene=SCO2
MIR483	MicroRNA 483	RNA Gene		27	GC11M011909	28.9034	https://www.genecards.org/cgi-bin/carddisp.pl?gene=MIR483
MSH2	MutS Homolog 2	Protein Coding	P43246	57	GC02P047403	28.9014	https://www.genecards.org/cgi-bin/carddisp.pl?gene=MSH2
FH	Fumarate Hydratase	Protein Coding	P07954	55	GC01M241499	28.8951	https://www.genecards.org/cgi-bin/carddisp.pl?gene=FH
RAG2	Recombination Activating 2	Protein Coding	P55895	50	GC11M036575	28.8816	https://www.genecards.org/cgi-bin/carddisp.pl?gene=RAG2
SYK	Spleen Associated Tyrosine Kinase	Protein Coding	P43405	59	GC09P099958	28.8553	https://www.genecards.org/cgi-bin/carddisp.pl?gene=SYK
PIK3CG	Phosphatidylinositol-4,5-Bisphosphate 3-Kinase Catalytic Subunit Gamma	Protein Coding	P48736	58	GC07P106865	28.8539	https://www.genecards.org/cgi-bin/carddisp.pl?gene=PIK3CG
ERBB3	Erb-B2 Receptor Tyrosine Kinase 3	Protein Coding	P21860	63	GC12P060597	28.8514	https://www.genecards.org/cgi-bin/carddisp.pl?gene=ERBB3
ALOX5	Arachidonate 5-Lipoxygenase	Protein Coding	P09917	57	GC10P045374	28.8369	https://www.genecards.org/cgi-bin/carddisp.pl?gene=ALOX5
CLCNKA	Chloride Voltage-Gated Channel Ka	Protein Coding	P51800	48	GC01P016018	28.8063	https://www.genecards.org/cgi-bin/carddisp.pl?gene=CLCNKA
SAG	S-Antigen Visual Arrestin	Protein Coding	P10523	54	GC02P233542	28.7959	https://www.genecards.org/cgi-bin/carddisp.pl?gene=SAG
SCNN1A	Sodium Channel Epithelial 1 Subunit Alpha	Protein Coding	P37088	58	GC12M006346	28.7754	https://www.genecards.org/cgi-bin/carddisp.pl?gene=SCNN1A
FGA	Fibrinogen Alpha Chain	Protein Coding	P02671	58	GC04M154583	28.7528	https://www.genecards.org/cgi-bin/carddisp.pl?gene=FGA
MIR107	MicroRNA 107	RNA Gene		27	GC10M089604	28.7386	https://www.genecards.org/cgi-bin/carddisp.pl?gene=MIR107
DCTN1	Dynactin Subunit 1	Protein Coding	Q14203	56	GC02M074361	28.7246	https://www.genecards.org/cgi-bin/carddisp.pl?gene=DCTN1
BCHE	Butyrylcholinesterase	Protein Coding	P06276	59	GC03M165772	28.7187	https://www.genecards.org/cgi-bin/carddisp.pl?gene=BCHE
COL7A1	Collagen Type VII Alpha 1 Chain	Protein Coding	Q02388	52	GC03M048564	28.6949	https://www.genecards.org/cgi-bin/carddisp.pl?gene=COL7A1
ATP1A1	ATPase Na+/K+ Transporting Subunit Alpha 1	Protein Coding	P05023	58	GC01P116372	28.6372	https://www.genecards.org/cgi-bin/carddisp.pl?gene=ATP1A1
MIR451A	MicroRNA 451a	RNA Gene		25	GC17M028861	28.6197	https://www.genecards.org/cgi-bin/carddisp.pl?gene=MIR451A
IL12A	Interleukin 12A	Protein Coding	P29459	52	GC03P159988	28.6147	https://www.genecards.org/cgi-bin/carddisp.pl?gene=IL12A
ABCB11	ATP Binding Cassette Subfamily B Member 11	Protein Coding	O95342	55	GC02M168922	28.6031	https://www.genecards.org/cgi-bin/carddisp.pl?gene=ABCB11
TBP	TATA-Box Binding Protein	Protein Coding	P20226	58	GC06P170554	28.5632	https://www.genecards.org/cgi-bin/carddisp.pl?gene=TBP
SAA1	Serum Amyloid A1	Protein Coding	P0DJI8	47	GC11P019139	28.5584	https://www.genecards.org/cgi-bin/carddisp.pl?gene=SAA1
PPARA	Peroxisome Proliferator Activated Receptor Alpha	Protein Coding	Q07869	53	GC22P046150	28.5176	https://www.genecards.org/cgi-bin/carddisp.pl?gene=PPARA
GCK	Glucokinase	Protein Coding	P35557	58	GC07M045340	28.5172	https://www.genecards.org/cgi-bin/carddisp.pl?gene=GCK
DNMT1	DNA Methyltransferase 1	Protein Coding	P26358	61	GC19M010133	28.479	https://www.genecards.org/cgi-bin/carddisp.pl?gene=DNMT1
PPARGC1A	PPARG Coactivator 1 Alpha	Protein Coding	Q9UBK2	55	GC04M023755	28.4464	https://www.genecards.org/cgi-bin/carddisp.pl?gene=PPARGC1A
MIRLET7D	MicroRNA Let-7d	RNA Gene		29	GC09P094178	28.401	https://www.genecards.org/cgi-bin/carddisp.pl?gene=MIRLET7D
SNCAIP	Synuclein Alpha Interacting Protein	Protein Coding	Q9Y6H5	52	GC05P122311	28.3944	https://www.genecards.org/cgi-bin/carddisp.pl?gene=SNCAIP
COL3A1	Collagen Type III Alpha 1 Chain	Protein Coding	P02461	56	GC02P188974	28.3738	https://www.genecards.org/cgi-bin/carddisp.pl?gene=COL3A1
MIR191	MicroRNA 191	RNA Gene		29	GC03M053710	28.372	https://www.genecards.org/cgi-bin/carddisp.pl?gene=MIR191
ANGPT2	Angiopoietin 2	Protein Coding	O15123	58	GC08M006499	28.3696	https://www.genecards.org/cgi-bin/carddisp.pl?gene=ANGPT2
LOC110006319	Beta-Globin Gene 3' Regulatory Region	Functional Element		10	GC11P005223	28.3441	https://www.genecards.org/cgi-bin/carddisp.pl?gene=LOC110006319
MAPK14	Mitogen-Activated Protein Kinase 14	Protein Coding	Q16539	60	GC06P134977	28.3055	https://www.genecards.org/cgi-bin/carddisp.pl?gene=MAPK14
SCARB2	Scavenger Receptor Class B Member 2	Protein Coding	Q14108	54	GC04M076158	28.2959	https://www.genecards.org/cgi-bin/carddisp.pl?gene=SCARB2
GSK3B	Glycogen Synthase Kinase 3 Beta	Protein Coding	P49841	59	GC03M119821	28.2932	https://www.genecards.org/cgi-bin/carddisp.pl?gene=GSK3B
MGP	Matrix Gla Protein	Protein Coding	P08493	52	GC12M029578	28.2803	https://www.genecards.org/cgi-bin/carddisp.pl?gene=MGP
PARP1	Poly(ADP-Ribose) Polymerase 1	Protein Coding	P09874	59	GC01M226360	28.2715	https://www.genecards.org/cgi-bin/carddisp.pl?gene=PARP1
TLR9	Toll Like Receptor 9	Protein Coding	Q9NR96	54	GC03M053878	28.2429	https://www.genecards.org/cgi-bin/carddisp.pl?gene=TLR9
PLAT	Plasminogen Activator, Tissue Type	Protein Coding	P00750	58	GC08M042174	28.2315	https://www.genecards.org/cgi-bin/carddisp.pl?gene=PLAT
CR1	Complement C3b/C4b Receptor 1 (Knops Blood Group)	Protein Coding	P17927	53	GC01P207496	28.2159	https://www.genecards.org/cgi-bin/carddisp.pl?gene=CR1
EIF2B5	Eukaryotic Translation Initiation Factor 2B Subunit Epsilon	Protein Coding	Q13144	51	GC03P184135	28.2133	https://www.genecards.org/cgi-bin/carddisp.pl?gene=EIF2B5
MLC1	Modulator Of VRAC Current 1	Protein Coding	Q15049	51	GC22M050059	28.2053	https://www.genecards.org/cgi-bin/carddisp.pl?gene=MLC1
SFTPB	Surfactant Protein B	Protein Coding	P07988	52	GC02M085657	28.1791	https://www.genecards.org/cgi-bin/carddisp.pl?gene=SFTPB
TYR	Tyrosinase	Protein Coding	P14679	57	GC11P089177	28.1758	https://www.genecards.org/cgi-bin/carddisp.pl?gene=TYR
BBS10	Bardet-Biedl Syndrome 10	Protein Coding	Q8TAM1	50	GC12M076344	28.1743	https://www.genecards.org/cgi-bin/carddisp.pl?gene=BBS10
SERPINA3	Serpin Family A Member 3	Protein Coding	P01011	52	GC14P094612	28.1641	https://www.genecards.org/cgi-bin/carddisp.pl?gene=SERPINA3
CX3CR1	C-X3-C Motif Chemokine Receptor 1	Protein Coding	P49238	53	GC03M039279	28.1573	https://www.genecards.org/cgi-bin/carddisp.pl?gene=CX3CR1
LOC126862264	CDK7 Strongly-Dependent Group 2 Enhancer GRCh37_chr16:3293322-3294521	Functional Element		9	GC16P084581	28.1559	https://www.genecards.org/cgi-bin/carddisp.pl?gene=LOC126862264
HTR2A	5-Hydroxytryptamine Receptor 2A	Protein Coding	P28223	56	GC13M046831	28.1514	https://www.genecards.org/cgi-bin/carddisp.pl?gene=HTR2A
NKX2-5	NK2 Homeobox 5	Protein Coding	P52952	54	GC05M173232	28.1306	https://www.genecards.org/cgi-bin/carddisp.pl?gene=NKX2-5
ADM	Adrenomedullin	Protein Coding	P35318	54	GC11P011175	28.1278	https://www.genecards.org/cgi-bin/carddisp.pl?gene=ADM
TNFSF13B	TNF Superfamily Member 13b	Protein Coding	Q9Y275	54	GC13P108251	28.1263	https://www.genecards.org/cgi-bin/carddisp.pl?gene=TNFSF13B
ITGB3	Integrin Subunit Beta 3	Protein Coding	P05106	61	GC17P112532	28.1123	https://www.genecards.org/cgi-bin/carddisp.pl?gene=ITGB3
LOC111674477	CFTR Intron 23 Enhancer	Functional Element		9	GC07P117665	28.0978	https://www.genecards.org/cgi-bin/carddisp.pl?gene=LOC111674477
FCGR3A	Fc Gamma Receptor IIIa	Protein Coding	P08637	55	GC01M161541	28.0869	https://www.genecards.org/cgi-bin/carddisp.pl?gene=FCGR3A
SFTA3	Surfactant Associated 3	RNA Gene	P0C7M3	39	GC14M036474	28.0814	https://www.genecards.org/cgi-bin/carddisp.pl?gene=SFTA3
NGF	Nerve Growth Factor	Protein Coding	P01138	60	GC01M115285	28.0714	https://www.genecards.org/cgi-bin/carddisp.pl?gene=NGF
PAX8	Paired Box 8	Protein Coding	Q06710	53	GC02M113215	28.0552	https://www.genecards.org/cgi-bin/carddisp.pl?gene=PAX8
MIR33A	MicroRNA 33a	RNA Gene		26	GC22P041900	28.0548	https://www.genecards.org/cgi-bin/carddisp.pl?gene=MIR33A
CYP2E1	Cytochrome P450 Family 2 Subfamily E Member 1	Protein Coding	P05181	55	GC10P133520	28.0528	https://www.genecards.org/cgi-bin/carddisp.pl?gene=CYP2E1
MYBPC3	Myosin Binding Protein C3	Protein Coding	Q14896	55	GC11M125005	28.0363	https://www.genecards.org/cgi-bin/carddisp.pl?gene=MYBPC3
CCL3	C-C Motif Chemokine Ligand 3	Protein Coding	P10147	50	GC17M036088	28.0196	https://www.genecards.org/cgi-bin/carddisp.pl?gene=CCL3
LOC110806263	TERT 5' Regulatory Region	Functional Element		9	GC05P001294	28.0039	https://www.genecards.org/cgi-bin/carddisp.pl?gene=LOC110806263
CLN6	CLN6 Transmembrane ER Protein	Protein Coding	Q9NWW5	47	GC15M068206	27.9953	https://www.genecards.org/cgi-bin/carddisp.pl?gene=CLN6
ERCC2	ERCC Excision Repair 2, TFIIH Core Complex Helicase Subunit	Protein Coding	P18074	56	GC19M045349	27.9872	https://www.genecards.org/cgi-bin/carddisp.pl?gene=ERCC2
PRDM8	PR/SET Domain 8	Protein Coding	Q9NQV8	43	GC04P080183	27.945	https://www.genecards.org/cgi-bin/carddisp.pl?gene=PRDM8
S100A8	S100 Calcium Binding Protein A8	Protein Coding	P05109	51	GC01M160881	27.9263	https://www.genecards.org/cgi-bin/carddisp.pl?gene=S100A8
ITGB2	Integrin Subunit Beta 2	Protein Coding	P05107	59	GC21M044885	27.9037	https://www.genecards.org/cgi-bin/carddisp.pl?gene=ITGB2
TSPAN1	Tetraspanin 1	Protein Coding	O60635	47	GC01P046175	27.876	https://www.genecards.org/cgi-bin/carddisp.pl?gene=TSPAN1
IL15	Interleukin 15	Protein Coding	P40933	52	GC04P141636	27.8419	https://www.genecards.org/cgi-bin/carddisp.pl?gene=IL15
BBS12	Bardet-Biedl Syndrome 12	Protein Coding	Q6ZW61	44	GC04P122702	27.836	https://www.genecards.org/cgi-bin/carddisp.pl?gene=BBS12
CYP2D6	Cytochrome P450 Family 2 Subfamily D Member 6	Protein Coding	P10635	56	GC22M042126	27.8163	https://www.genecards.org/cgi-bin/carddisp.pl?gene=CYP2D6
FBN2	Fibrillin 2	Protein Coding	P35556	51	GC05M128257	27.8088	https://www.genecards.org/cgi-bin/carddisp.pl?gene=FBN2
CDKN1C	Cyclin Dependent Kinase Inhibitor 1C	Protein Coding	P49918	53	GC11M011929	27.7972	https://www.genecards.org/cgi-bin/carddisp.pl?gene=CDKN1C
PAX6	Paired Box 6	Protein Coding	P26367	57	GC11M031784	27.7722	https://www.genecards.org/cgi-bin/carddisp.pl?gene=PAX6
GYG1	Glycogenin 1	Protein Coding	P46976	55	GC03P148991	27.7467	https://www.genecards.org/cgi-bin/carddisp.pl?gene=GYG1
CDKN1B	Cyclin Dependent Kinase Inhibitor 1B	Protein Coding	P46527	57	GC12P039206	27.7343	https://www.genecards.org/cgi-bin/carddisp.pl?gene=CDKN1B
MLH1	MutL Homolog 1	Protein Coding	P40692	58	GC03P036993	27.7225	https://www.genecards.org/cgi-bin/carddisp.pl?gene=MLH1
OPA1	OPA1 Mitochondrial Dynamin Like GTPase	Protein Coding	O60313	53	GC03P193594	27.6926	https://www.genecards.org/cgi-bin/carddisp.pl?gene=OPA1
IRF4	Interferon Regulatory Factor 4	Protein Coding	Q15306	52	GC06P000391	27.6918	https://www.genecards.org/cgi-bin/carddisp.pl?gene=IRF4
F12	Coagulation Factor XII	Protein Coding	P00748	56	GC05M177402	27.6907	https://www.genecards.org/cgi-bin/carddisp.pl?gene=F12
NLRP1	NLR Family Pyrin Domain Containing 1	Protein Coding	Q9C000	52	GC17M005499	27.6753	https://www.genecards.org/cgi-bin/carddisp.pl?gene=NLRP1
BCS1L	BCS1 Homolog, Ubiquinol-Cytochrome C Reductase Complex Chaperone	Protein Coding	Q9Y276	54	GC02P218658	27.6649	https://www.genecards.org/cgi-bin/carddisp.pl?gene=BCS1L
ROBO2	Roundabout Guidance Receptor 2	Protein Coding	Q9HCK4	51	GC03P075922	27.6491	https://www.genecards.org/cgi-bin/carddisp.pl?gene=ROBO2
C9orf72	C9orf72-SMCR8 Complex Subunit	Protein Coding	Q96LT7	49	GC09M029601	27.6485	https://www.genecards.org/cgi-bin/carddisp.pl?gene=C9orf72
PHKA1	Phosphorylase Kinase Regulatory Subunit Alpha 1	Protein Coding	P46020	49	GC0XM072578	27.6208	https://www.genecards.org/cgi-bin/carddisp.pl?gene=PHKA1
C4B	Complement C4B (Chido/Rodgers Blood Group)	Protein Coding	P0C0L5	51	GC06P032014	27.6189	https://www.genecards.org/cgi-bin/carddisp.pl?gene=C4B
ASAH1	N-Acylsphingosine Amidohydrolase 1	Protein Coding	Q13510	57	GC08M018055	27.5982	https://www.genecards.org/cgi-bin/carddisp.pl?gene=ASAH1
LOC107548112	REN Promoter And Enhancer Region	Functional Element		6	GC01P204162	27.5744	https://www.genecards.org/cgi-bin/carddisp.pl?gene=LOC107548112
TYMP	Thymidine Phosphorylase	Protein Coding	P19971	56	GC22M050525	27.5685	https://www.genecards.org/cgi-bin/carddisp.pl?gene=TYMP
SDHD	Succinate Dehydrogenase Complex Subunit D	Protein Coding	O14521	53	GC11P112505	27.528	https://www.genecards.org/cgi-bin/carddisp.pl?gene=SDHD
UGT1A1	UDP Glucuronosyltransferase Family 1 Member A1	Protein Coding	P22309	59	GC02P233760	27.5011	https://www.genecards.org/cgi-bin/carddisp.pl?gene=UGT1A1
BAP1	BRCA1 Associated Protein 1	Protein Coding	Q92560	56	GC03M052401	27.4893	https://www.genecards.org/cgi-bin/carddisp.pl?gene=BAP1
TRAF3IP1	TRAF3 Interacting Protein 1	Protein Coding	Q8TDR0	47	GC02P238320	27.4209	https://www.genecards.org/cgi-bin/carddisp.pl?gene=TRAF3IP1
MT-CO2	Mitochondrially Encoded Cytochrome C Oxidase II	Protein Coding	P00403	42	GCMTP007587	27.3855	https://www.genecards.org/cgi-bin/carddisp.pl?gene=MT-CO2
ALK	ALK Receptor Tyrosine Kinase	Protein Coding	Q9UM73	59	GC02M029190	27.3713	https://www.genecards.org/cgi-bin/carddisp.pl?gene=ALK
CD38	CD38 Molecule	Protein Coding	P28907	55	GC04P024672	27.3681	https://www.genecards.org/cgi-bin/carddisp.pl?gene=CD38
SORL1	Sortilin Related Receptor 1	Protein Coding	Q92673	54	GC11P121452	27.356	https://www.genecards.org/cgi-bin/carddisp.pl?gene=SORL1
GJC2	Gap Junction Protein Gamma 2	Protein Coding	Q5T442	50	GC01P231354	27.3398	https://www.genecards.org/cgi-bin/carddisp.pl?gene=GJC2
MT-TI	Mitochondrially Encoded TRNA-Ile (AUU/C)	RNA Gene		19	GCMTP004265	27.3372	https://www.genecards.org/cgi-bin/carddisp.pl?gene=MT-TI
DICER1	Dicer 1, Ribonuclease III	Protein Coding	Q9UPY3	57	GC14M095086	27.3345	https://www.genecards.org/cgi-bin/carddisp.pl?gene=DICER1
CFB	Complement Factor B	Protein Coding	P00751	55	GC06P031945	27.3263	https://www.genecards.org/cgi-bin/carddisp.pl?gene=CFB
IL3	Interleukin 3	Protein Coding	P08700	54	GC05P132060	27.3124	https://www.genecards.org/cgi-bin/carddisp.pl?gene=IL3
PRL	Prolactin	Protein Coding	P01236	53	GC06M022287	27.3025	https://www.genecards.org/cgi-bin/carddisp.pl?gene=PRL
MFSD8	Major Facilitator Superfamily Domain Containing 8	Protein Coding	Q8NHS3	45	GC04M127917	27.2715	https://www.genecards.org/cgi-bin/carddisp.pl?gene=MFSD8
SLC25A4	Solute Carrier Family 25 Member 4	Protein Coding	P12235	58	GC04P185143	27.2702	https://www.genecards.org/cgi-bin/carddisp.pl?gene=SLC25A4
MIR34C	MicroRNA 34c	RNA Gene		29	GC11P112480	27.2632	https://www.genecards.org/cgi-bin/carddisp.pl?gene=MIR34C
IL21	Interleukin 21	Protein Coding	Q9HBE4	53	GC04M122612	27.2598	https://www.genecards.org/cgi-bin/carddisp.pl?gene=IL21
ALDOA	Aldolase, Fructose-Bisphosphate A	Protein Coding	P04075	58	GC16P030064	27.2591	https://www.genecards.org/cgi-bin/carddisp.pl?gene=ALDOA
GATA2	GATA Binding Protein 2	Protein Coding	P23769	57	GC03M128479	27.2582	https://www.genecards.org/cgi-bin/carddisp.pl?gene=GATA2
GAPDH	Glyceraldehyde-3-Phosphate Dehydrogenase	Protein Coding	P04406	59	GC12P038965	27.2543	https://www.genecards.org/cgi-bin/carddisp.pl?gene=GAPDH
IFT122	Intraflagellar Transport 122	Protein Coding	Q9HBG6	50	GC03P139008	27.237	https://www.genecards.org/cgi-bin/carddisp.pl?gene=IFT122
SLC2A9	Solute Carrier Family 2 Member 9	Protein Coding	Q9NRM0	55	GC04M009772	27.2342	https://www.genecards.org/cgi-bin/carddisp.pl?gene=SLC2A9
LDHA	Lactate Dehydrogenase A	Protein Coding	P00338	59	GC11P018394	27.1923	https://www.genecards.org/cgi-bin/carddisp.pl?gene=LDHA
RPGR	Retinitis Pigmentosa GTPase Regulator	Protein Coding	Q92834	51	GC0XM038269	27.1912	https://www.genecards.org/cgi-bin/carddisp.pl?gene=RPGR
CYP2C9	Cytochrome P450 Family 2 Subfamily C Member 9	Protein Coding	P11712	55	GC10P094938	27.1737	https://www.genecards.org/cgi-bin/carddisp.pl?gene=CYP2C9
VPS13C	Vacuolar Protein Sorting 13 Homolog C	Protein Coding	Q709C8	43	GC15M061852	27.1681	https://www.genecards.org/cgi-bin/carddisp.pl?gene=VPS13C
MIR185	MicroRNA 185	RNA Gene		29	GC22P069932	27.1681	https://www.genecards.org/cgi-bin/carddisp.pl?gene=MIR185
KARS1	Lysyl-TRNA Synthetase 1	Protein Coding	Q15046	54	GC16M076000	27.1632	https://www.genecards.org/cgi-bin/carddisp.pl?gene=KARS1
NFAT5	Nuclear Factor Of Activated T Cells 5	Protein Coding	O94916	47	GC16P069565	27.1599	https://www.genecards.org/cgi-bin/carddisp.pl?gene=NFAT5
IFT80	Intraflagellar Transport 80	Protein Coding	Q9P2H3	46	GC03M160256	27.1491	https://www.genecards.org/cgi-bin/carddisp.pl?gene=IFT80
PECAM1	Platelet And Endothelial Cell Adhesion Molecule 1	Protein Coding	P16284	50	GC17M064319	27.1409	https://www.genecards.org/cgi-bin/carddisp.pl?gene=PECAM1
ATG16L1	Autophagy Related 16 Like 1	Protein Coding	Q676U5	51	GC02P233280	27.1407	https://www.genecards.org/cgi-bin/carddisp.pl?gene=ATG16L1
CYP1B1	Cytochrome P450 Family 1 Subfamily B Member 1	Protein Coding	Q16678	56	GC02M038066	27.1361	https://www.genecards.org/cgi-bin/carddisp.pl?gene=CYP1B1
MIR31	MicroRNA 31	RNA Gene		27	GC09M022147	27.1273	https://www.genecards.org/cgi-bin/carddisp.pl?gene=MIR31
PRF1	Perforin 1	Protein Coding	P14222	55	GC10M070597	27.1245	https://www.genecards.org/cgi-bin/carddisp.pl?gene=PRF1
CDC25A	Cell Division Cycle 25A	Protein Coding	P30304	56	GC03M048307	27.102	https://www.genecards.org/cgi-bin/carddisp.pl?gene=CDC25A
IFT43	Intraflagellar Transport 43	Protein Coding	Q96FT9	48	GC14P075902	27.0898	https://www.genecards.org/cgi-bin/carddisp.pl?gene=IFT43
EIF2AK3	Eukaryotic Translation Initiation Factor 2 Alpha Kinase 3	Protein Coding	Q9NZJ5	58	GC02M088556	27.0714	https://www.genecards.org/cgi-bin/carddisp.pl?gene=EIF2AK3
ABCG2	ATP Binding Cassette Subfamily G Member 2 (JR Blood Group)	Protein Coding	Q9UNQ0	59	GC04M088090	27.0624	https://www.genecards.org/cgi-bin/carddisp.pl?gene=ABCG2
COL17A1	Collagen Type XVII Alpha 1 Chain	Protein Coding	Q9UMD9	53	GC10M104031	27.0496	https://www.genecards.org/cgi-bin/carddisp.pl?gene=COL17A1
ITGB1	Integrin Subunit Beta 1	Protein Coding	P05556	58	GC10M035774	27.0389	https://www.genecards.org/cgi-bin/carddisp.pl?gene=ITGB1
GNB4	G Protein Subunit Beta 4	Protein Coding	Q9HAV0	51	GC03M179397	26.9826	https://www.genecards.org/cgi-bin/carddisp.pl?gene=GNB4
IL33	Interleukin 33	Protein Coding	O95760	48	GC09P009214	26.9337	https://www.genecards.org/cgi-bin/carddisp.pl?gene=IL33
STAT5B	Signal Transducer And Activator Of Transcription 5B	Protein Coding	P51692	58	GC17M042199	26.9326	https://www.genecards.org/cgi-bin/carddisp.pl?gene=STAT5B
TLR3	Toll Like Receptor 3	Protein Coding	O15455	60	GC04P186059	26.9174	https://www.genecards.org/cgi-bin/carddisp.pl?gene=TLR3
MTR	5-Methyltetrahydrofolate-Homocysteine Methyltransferase	Protein Coding	Q99707	56	GC01P236795	26.9125	https://www.genecards.org/cgi-bin/carddisp.pl?gene=MTR
MIR196A2	MicroRNA 196a-2	RNA Gene		29	GC12P060518	26.9107	https://www.genecards.org/cgi-bin/carddisp.pl?gene=MIR196A2
MIR197	MicroRNA 197	RNA Gene		26	GC01P109598	26.8742	https://www.genecards.org/cgi-bin/carddisp.pl?gene=MIR197
EIF2AK2	Eukaryotic Translation Initiation Factor 2 Alpha Kinase 2	Protein Coding	P19525	59	GC02M037099	26.8625	https://www.genecards.org/cgi-bin/carddisp.pl?gene=EIF2AK2
CD19	CD19 Molecule	Protein Coding	P15391	60	GC16P081418	26.858	https://www.genecards.org/cgi-bin/carddisp.pl?gene=CD19
MAP2K1	Mitogen-Activated Protein Kinase Kinase 1	Protein Coding	Q02750	63	GC15P066386	26.8353	https://www.genecards.org/cgi-bin/carddisp.pl?gene=MAP2K1
BMP2	Bone Morphogenetic Protein 2	Protein Coding	P12643	55	GC20P006767	26.8066	https://www.genecards.org/cgi-bin/carddisp.pl?gene=BMP2
CYP1A1	Cytochrome P450 Family 1 Subfamily A Member 1	Protein Coding	P04798	56	GC15M074719	26.7673	https://www.genecards.org/cgi-bin/carddisp.pl?gene=CYP1A1
HSPD1	Heat Shock Protein Family D (Hsp60) Member 1	Protein Coding	P10809	58	GC02M197486	26.7582	https://www.genecards.org/cgi-bin/carddisp.pl?gene=HSPD1
NR1H4	Nuclear Receptor Subfamily 1 Group H Member 4	Protein Coding	Q96RI1	56	GC12P100473	26.7543	https://www.genecards.org/cgi-bin/carddisp.pl?gene=NR1H4
SBF1	SET Binding Factor 1	Protein Coding	O95248	51	GC22M077252	26.7428	https://www.genecards.org/cgi-bin/carddisp.pl?gene=SBF1
TSHR	Thyroid Stimulating Hormone Receptor	Protein Coding	P16473	56	GC14P080954	26.7364	https://www.genecards.org/cgi-bin/carddisp.pl?gene=TSHR
ZMYM2	Zinc Finger MYM-Type Containing 2	Protein Coding	Q9UBW7	50	GC13P020468	26.7038	https://www.genecards.org/cgi-bin/carddisp.pl?gene=ZMYM2
PKD1L1	Polycystin 1 Like 1, Transient Receptor Potential Channel Interacting	Protein Coding	Q8TDX9	44	GC07M047740	26.6928	https://www.genecards.org/cgi-bin/carddisp.pl?gene=PKD1L1
CD44	CD44 Molecule (IN Blood Group)	Protein Coding	P16070	57	GC11P035139	26.6406	https://www.genecards.org/cgi-bin/carddisp.pl?gene=CD44
CD34	CD34 Molecule	Protein Coding	P28906	54	GC01M207880	26.6391	https://www.genecards.org/cgi-bin/carddisp.pl?gene=CD34
ECE1	Endothelin Converting Enzyme 1	Protein Coding	P42892	58	GC01M021217	26.6389	https://www.genecards.org/cgi-bin/carddisp.pl?gene=ECE1
CTSB	Cathepsin B	Protein Coding	P07858	60	GC08M011842	26.6195	https://www.genecards.org/cgi-bin/carddisp.pl?gene=CTSB
GUSB	Glucuronidase Beta	Protein Coding	P08236	56	GC07M065960	26.5977	https://www.genecards.org/cgi-bin/carddisp.pl?gene=GUSB
RNLS	Renalase, FAD Dependent Amine Oxidase	Protein Coding	Q5VYX0	46	GC10M088439	26.596	https://www.genecards.org/cgi-bin/carddisp.pl?gene=RNLS
DPP4	Dipeptidyl Peptidase 4	Protein Coding	P27487	58	GC02M161992	26.5808	https://www.genecards.org/cgi-bin/carddisp.pl?gene=DPP4
ZEB2	Zinc Finger E-Box Binding Homeobox 2	Protein Coding	O60315	56	GC02M144384	26.5674	https://www.genecards.org/cgi-bin/carddisp.pl?gene=ZEB2
GDF6	Growth Differentiation Factor 6	Protein Coding	Q6KF10	51	GC08M096142	26.5382	https://www.genecards.org/cgi-bin/carddisp.pl?gene=GDF6
ABCC6	ATP Binding Cassette Subfamily C Member 6	Protein Coding	O95255	56	GC16M020960	26.5199	https://www.genecards.org/cgi-bin/carddisp.pl?gene=ABCC6
F10	Coagulation Factor X	Protein Coding	P00742	59	GC13P113122	26.5069	https://www.genecards.org/cgi-bin/carddisp.pl?gene=F10
LBR	Lamin B Receptor	Protein Coding	Q14739	55	GC01M225401	26.4908	https://www.genecards.org/cgi-bin/carddisp.pl?gene=LBR
PGK1	Phosphoglycerate Kinase 1	Protein Coding	P00558	57	GC0XP078166	26.4647	https://www.genecards.org/cgi-bin/carddisp.pl?gene=PGK1
PEX7	Peroxisomal Biogenesis Factor 7	Protein Coding	O00628	52	GC06P136822	26.4526	https://www.genecards.org/cgi-bin/carddisp.pl?gene=PEX7
MIR222	MicroRNA 222	RNA Gene		27	GC0XM045747	26.4442	https://www.genecards.org/cgi-bin/carddisp.pl?gene=MIR222
SFTPD	Surfactant Protein D	Protein Coding	P35247	53	GC10M079937	26.4327	https://www.genecards.org/cgi-bin/carddisp.pl?gene=SFTPD
PRKACA	Protein Kinase CAMP-Activated Catalytic Subunit Alpha	Protein Coding	P17612	61	GC19M092217	26.4283	https://www.genecards.org/cgi-bin/carddisp.pl?gene=PRKACA
SLC5A2	Solute Carrier Family 5 Member 2	Protein Coding	P31639	56	GC16P081737	26.3849	https://www.genecards.org/cgi-bin/carddisp.pl?gene=SLC5A2
MIR130A	MicroRNA 130a	RNA Gene		29	GC11P057641	26.3591	https://www.genecards.org/cgi-bin/carddisp.pl?gene=MIR130A
AHSG	Alpha 2-HS Glycoprotein	Protein Coding	P02765	53	GC03P186658	26.3524	https://www.genecards.org/cgi-bin/carddisp.pl?gene=AHSG
NKX2-1	NK2 Homeobox 1	Protein Coding	P43699	56	GC14M036516	26.3465	https://www.genecards.org/cgi-bin/carddisp.pl?gene=NKX2-1
CLDN19	Claudin 19	Protein Coding	Q8N6F1	48	GC01M042733	26.3321	https://www.genecards.org/cgi-bin/carddisp.pl?gene=CLDN19
AP4B1-AS1	AP4B1 Antisense RNA 1	RNA Gene		23	GC01P113831	26.3296	https://www.genecards.org/cgi-bin/carddisp.pl?gene=AP4B1-AS1
LIFR	LIF Receptor Subunit Alpha	Protein Coding	P42702	55	GC05M038476	26.3189	https://www.genecards.org/cgi-bin/carddisp.pl?gene=LIFR
IGFBP1	Insulin Like Growth Factor Binding Protein 1	Protein Coding	P08833	52	GC07P049577	26.2991	https://www.genecards.org/cgi-bin/carddisp.pl?gene=IGFBP1
DGCR5	DiGeorge Syndrome Critical Region Gene 5	RNA Gene		27	GC22P069901	26.2957	https://www.genecards.org/cgi-bin/carddisp.pl?gene=DGCR5
ABCA7	ATP Binding Cassette Subfamily A Member 7	Protein Coding	Q8IZY2	53	GC19P111832	26.2603	https://www.genecards.org/cgi-bin/carddisp.pl?gene=ABCA7
HSPA1A	Heat Shock Protein Family A (Hsp70) Member 1A	Protein Coding	P0DMV8	55	GC06P134838	26.2458	https://www.genecards.org/cgi-bin/carddisp.pl?gene=HSPA1A
S100A9	S100 Calcium Binding Protein A9	Protein Coding	P06702	53	GC01P153357	26.2429	https://www.genecards.org/cgi-bin/carddisp.pl?gene=S100A9
CCR1	C-C Motif Chemokine Receptor 1	Protein Coding	P32246	52	GC03M046218	26.2408	https://www.genecards.org/cgi-bin/carddisp.pl?gene=CCR1
ACTA1	Actin Alpha 1, Skeletal Muscle	Protein Coding	P68133	56	GC01M230217	26.2255	https://www.genecards.org/cgi-bin/carddisp.pl?gene=ACTA1
SETX	Senataxin	Protein Coding	Q7Z333	51	GC09M132261	26.2143	https://www.genecards.org/cgi-bin/carddisp.pl?gene=SETX
SLC22A4	Solute Carrier Family 22 Member 4	Protein Coding	Q9H015	53	GC05P132294	26.1817	https://www.genecards.org/cgi-bin/carddisp.pl?gene=SLC22A4
THPO	Thrombopoietin	Protein Coding	P40225	52	GC03M184371	26.171	https://www.genecards.org/cgi-bin/carddisp.pl?gene=THPO
COL11A1	Collagen Type XI Alpha 1 Chain	Protein Coding	P12107	52	GC01M102876	26.1648	https://www.genecards.org/cgi-bin/carddisp.pl?gene=COL11A1
EP300	E1A Binding Protein P300	Protein Coding	Q09472	61	GC22P070686	26.1455	https://www.genecards.org/cgi-bin/carddisp.pl?gene=EP300
MIR92A1	MicroRNA 92a-1	RNA Gene		26	GC13P091682	26.1219	https://www.genecards.org/cgi-bin/carddisp.pl?gene=MIR92A1
GIGYF2	GRB10 Interacting GYF Protein 2	Protein Coding	Q6Y7W6	50	GC02P232815	26.1085	https://www.genecards.org/cgi-bin/carddisp.pl?gene=GIGYF2
SDHA	Succinate Dehydrogenase Complex Flavoprotein Subunit A	Protein Coding	P31040	57	GC05P000229	26.1044	https://www.genecards.org/cgi-bin/carddisp.pl?gene=SDHA
BBS7	Bardet-Biedl Syndrome 7	Protein Coding	Q8IWZ6	48	GC04M121824	26.0753	https://www.genecards.org/cgi-bin/carddisp.pl?gene=BBS7
PODXL	Podocalyxin Like	Protein Coding	O00592	50	GC07M131500	26.0612	https://www.genecards.org/cgi-bin/carddisp.pl?gene=PODXL
LGALS3	Galectin 3	Protein Coding	P17931	53	GC14P055124	26.0601	https://www.genecards.org/cgi-bin/carddisp.pl?gene=LGALS3
CAV3	Caveolin 3	Protein Coding	P56539	52	GC03P008733	26.0289	https://www.genecards.org/cgi-bin/carddisp.pl?gene=CAV3
MVK	Mevalonate Kinase	Protein Coding	Q03426	55	GC12P109573	26.0205	https://www.genecards.org/cgi-bin/carddisp.pl?gene=MVK
C5	Complement C5	Protein Coding	P01031	53	GC09M120933	26.0173	https://www.genecards.org/cgi-bin/carddisp.pl?gene=C5
SIX1	SIX Homeobox 1	Protein Coding	Q15475	52	GC14M060643	26.0106	https://www.genecards.org/cgi-bin/carddisp.pl?gene=SIX1
FOS	Fos Proto-Oncogene, AP-1 Transcription Factor Subunit	Protein Coding	P01100	59	GC14P075278	25.9658	https://www.genecards.org/cgi-bin/carddisp.pl?gene=FOS
ACTG2	Actin Gamma 2, Smooth Muscle	Protein Coding	P63267	51	GC02P073892	25.964	https://www.genecards.org/cgi-bin/carddisp.pl?gene=ACTG2
TNXB	Tenascin XB	Protein Coding	P22105	52	GC06M093808	25.9631	https://www.genecards.org/cgi-bin/carddisp.pl?gene=TNXB
SPG7	SPG7 Matrix AAA Peptidase Subunit, Paraplegin	Protein Coding	Q9UQ90	52	GC16P095411	25.9335	https://www.genecards.org/cgi-bin/carddisp.pl?gene=SPG7
GUCY2C	Guanylate Cyclase 2C	Protein Coding	P25092	54	GC12M014612	25.9308	https://www.genecards.org/cgi-bin/carddisp.pl?gene=GUCY2C
NPM1	Nucleophosmin 1	Protein Coding	P06748	59	GC05P171387	25.9156	https://www.genecards.org/cgi-bin/carddisp.pl?gene=NPM1
CDC42	Cell Division Cycle 42	Protein Coding	P60953	59	GC01P022052	25.8617	https://www.genecards.org/cgi-bin/carddisp.pl?gene=CDC42
CASP1	Caspase 1	Protein Coding	P29466	58	GC11M105025	25.8463	https://www.genecards.org/cgi-bin/carddisp.pl?gene=CASP1
MMP12	Matrix Metallopeptidase 12	Protein Coding	P39900	55	GC11M102862	25.8391	https://www.genecards.org/cgi-bin/carddisp.pl?gene=MMP12
MYLK	Myosin Light Chain Kinase	Protein Coding	Q15746	60	GC03M123610	25.8199	https://www.genecards.org/cgi-bin/carddisp.pl?gene=MYLK
KITLG	KIT Ligand	Protein Coding	P21583	55	GC12M088492	25.7819	https://www.genecards.org/cgi-bin/carddisp.pl?gene=KITLG
FGF8	Fibroblast Growth Factor 8	Protein Coding	P55075	57	GC10M101770	25.7709	https://www.genecards.org/cgi-bin/carddisp.pl?gene=FGF8
IL21R-AS1	IL21R Antisense RNA 1	RNA Gene		19	GC16M027460	25.769	https://www.genecards.org/cgi-bin/carddisp.pl?gene=IL21R-AS1
PGAM2	Phosphoglycerate Mutase 2	Protein Coding	P15259	50	GC07M044062	25.7438	https://www.genecards.org/cgi-bin/carddisp.pl?gene=PGAM2
F7	Coagulation Factor VII	Protein Coding	P08709	56	GC13P113105	25.7345	https://www.genecards.org/cgi-bin/carddisp.pl?gene=F7
KCNJ10	Potassium Inwardly Rectifying Channel Subfamily J Member 10	Protein Coding	P78508	55	GC01M159998	25.7211	https://www.genecards.org/cgi-bin/carddisp.pl?gene=KCNJ10
PNKP	Polynucleotide Kinase 3'-Phosphatase	Protein Coding	Q96T60	55	GC19M093101	25.7189	https://www.genecards.org/cgi-bin/carddisp.pl?gene=PNKP
LINC-PINT	Long Intergenic Non-Protein Coding RNA, P53 Induced Transcript	RNA Gene	A0A455ZAR2	24	GC07M130795	25.7086	https://www.genecards.org/cgi-bin/carddisp.pl?gene=LINC-PINT
AFP	Alpha Fetoprotein	Protein Coding	P02771	56	GC04P073431	25.7078	https://www.genecards.org/cgi-bin/carddisp.pl?gene=AFP
ACHE	Acetylcholinesterase (Yt Blood Group)	Protein Coding	P22303	56	GC07M100889	25.7065	https://www.genecards.org/cgi-bin/carddisp.pl?gene=ACHE
GZMB	Granzyme B	Protein Coding	P10144	56	GC14M024630	25.6864	https://www.genecards.org/cgi-bin/carddisp.pl?gene=GZMB
SFTPA2	Surfactant Protein A2	Protein Coding	Q8IWL1	47	GC10M083505	25.6861	https://www.genecards.org/cgi-bin/carddisp.pl?gene=SFTPA2
RNASE3	Ribonuclease A Family Member 3	Protein Coding	P12724	49	GC14P020891	25.6857	https://www.genecards.org/cgi-bin/carddisp.pl?gene=RNASE3
CYCS	Cytochrome C, Somatic	Protein Coding	P99999	57	GC07M025118	25.6564	https://www.genecards.org/cgi-bin/carddisp.pl?gene=CYCS
MECOM	MDS1 And EVI1 Complex Locus	Protein Coding	Q03112	56	GC03M169083	25.6476	https://www.genecards.org/cgi-bin/carddisp.pl?gene=MECOM
MIR148A	MicroRNA 148a	RNA Gene		27	GC07M025950	25.6263	https://www.genecards.org/cgi-bin/carddisp.pl?gene=MIR148A
PKD2L2	Polycystin 2 Like 2, Transient Receptor Potential Cation Channel	Protein Coding	Q9NZM6	44	GC05P137888	25.5945	https://www.genecards.org/cgi-bin/carddisp.pl?gene=PKD2L2
GLE1	GLE1 RNA Export Mediator	Protein Coding	Q53GS7	51	GC09P128504	25.5871	https://www.genecards.org/cgi-bin/carddisp.pl?gene=GLE1
TP73	Tumor Protein P73	Protein Coding	O15350	53	GC01P003652	25.5737	https://www.genecards.org/cgi-bin/carddisp.pl?gene=TP73
NPY	Neuropeptide Y	Protein Coding	P01303	53	GC07P024290	25.5625	https://www.genecards.org/cgi-bin/carddisp.pl?gene=NPY
KCNH2	Potassium Voltage-Gated Channel Subfamily H Member 2	Protein Coding	Q12809	59	GC07M150944	25.5569	https://www.genecards.org/cgi-bin/carddisp.pl?gene=KCNH2
MIR335	MicroRNA 335	RNA Gene		27	GC07P130496	25.5535	https://www.genecards.org/cgi-bin/carddisp.pl?gene=MIR335
PON2	Paraoxonase 2	Protein Coding	Q15165	52	GC07M095404	25.5524	https://www.genecards.org/cgi-bin/carddisp.pl?gene=PON2
GPC3	Glypican 3	Protein Coding	P51654	55	GC0XM133535	25.547	https://www.genecards.org/cgi-bin/carddisp.pl?gene=GPC3
IL7	Interleukin 7	Protein Coding	P13232	52	GC08M078689	25.5435	https://www.genecards.org/cgi-bin/carddisp.pl?gene=IL7
TP63	Tumor Protein P63	Protein Coding	Q9H3D4	55	GC03P189598	25.5427	https://www.genecards.org/cgi-bin/carddisp.pl?gene=TP63
MIR532	MicroRNA 532	RNA Gene		24	GC0XP057619	25.5421	https://www.genecards.org/cgi-bin/carddisp.pl?gene=MIR532
GPX3	Glutathione Peroxidase 3	Protein Coding	P22352	50	GC05P152433	25.5257	https://www.genecards.org/cgi-bin/carddisp.pl?gene=GPX3
IL4R	Interleukin 4 Receptor	Protein Coding	P24394	55	GC16P081249	25.5201	https://www.genecards.org/cgi-bin/carddisp.pl?gene=IL4R
CDK4	Cyclin Dependent Kinase 4	Protein Coding	P11802	62	GC12M059354	25.5062	https://www.genecards.org/cgi-bin/carddisp.pl?gene=CDK4
PALB2	Partner And Localizer Of BRCA2	Protein Coding	Q86YC2	53	GC16M023603	25.4845	https://www.genecards.org/cgi-bin/carddisp.pl?gene=PALB2
WNT5A	Wnt Family Member 5A	Protein Coding	P41221	60	GC03M055465	25.4785	https://www.genecards.org/cgi-bin/carddisp.pl?gene=WNT5A
HTRA1	HtrA Serine Peptidase 1	Protein Coding	Q92743	54	GC10P122461	25.4783	https://www.genecards.org/cgi-bin/carddisp.pl?gene=HTRA1
IGF1R	Insulin Like Growth Factor 1 Receptor	Protein Coding	P08069	63	GC15P098648	25.4723	https://www.genecards.org/cgi-bin/carddisp.pl?gene=IGF1R
LMNB1	Lamin B1	Protein Coding	P20700	55	GC05P126776	25.449	https://www.genecards.org/cgi-bin/carddisp.pl?gene=LMNB1
PSTPIP1	Proline-Serine-Threonine Phosphatase Interacting Protein 1	Protein Coding	O43586	53	GC15P076993	25.4401	https://www.genecards.org/cgi-bin/carddisp.pl?gene=PSTPIP1
RYR2	Ryanodine Receptor 2	Protein Coding	Q92736	55	GC01P237042	25.4346	https://www.genecards.org/cgi-bin/carddisp.pl?gene=RYR2
MIR125B1	MicroRNA 125b-1	RNA Gene		29	GC11M126625	25.4162	https://www.genecards.org/cgi-bin/carddisp.pl?gene=MIR125B1
COL9A3	Collagen Type IX Alpha 3 Chain	Protein Coding	Q14050	52	GC20P062816	25.4121	https://www.genecards.org/cgi-bin/carddisp.pl?gene=COL9A3
DRD2	Dopamine Receptor D2	Protein Coding	P14416	58	GC11M113409	25.4119	https://www.genecards.org/cgi-bin/carddisp.pl?gene=DRD2
IFT27	Intraflagellar Transport 27	Protein Coding	Q9BW83	48	GC22M077083	25.4011	https://www.genecards.org/cgi-bin/carddisp.pl?gene=IFT27
LEPR	Leptin Receptor	Protein Coding	P48357	59	GC01P065438	25.3885	https://www.genecards.org/cgi-bin/carddisp.pl?gene=LEPR
NBN	Nibrin	Protein Coding	O60934	57	GC08M089933	25.3748	https://www.genecards.org/cgi-bin/carddisp.pl?gene=NBN
SMO	Smoothened, Frizzled Class Receptor	Protein Coding	Q99835	60	GC07P136199	25.3645	https://www.genecards.org/cgi-bin/carddisp.pl?gene=SMO
MB	Myoglobin	Protein Coding	P02144	54	GC22M035606	25.3446	https://www.genecards.org/cgi-bin/carddisp.pl?gene=MB
CSF1	Colony Stimulating Factor 1	Protein Coding	P09603	53	GC01P109911	25.3382	https://www.genecards.org/cgi-bin/carddisp.pl?gene=CSF1
GJA1	Gap Junction Protein Alpha 1	Protein Coding	P17302	59	GC06P136245	25.3292	https://www.genecards.org/cgi-bin/carddisp.pl?gene=GJA1
NEK9	NIMA Related Kinase 9	Protein Coding	Q8TD19	54	GC14M075079	25.3268	https://www.genecards.org/cgi-bin/carddisp.pl?gene=NEK9
SCAF4	SR-Related CTD Associated Factor 4	Protein Coding	O95104	44	GC21M031671	25.3125	https://www.genecards.org/cgi-bin/carddisp.pl?gene=SCAF4
SCN4A	Sodium Voltage-Gated Channel Alpha Subunit 4	Protein Coding	P35499	54	GC17M063938	25.3006	https://www.genecards.org/cgi-bin/carddisp.pl?gene=SCN4A
MITF	Melanocyte Inducing Transcription Factor	Protein Coding	O75030	57	GC03P069740	25.2979	https://www.genecards.org/cgi-bin/carddisp.pl?gene=MITF
KIAA0586	KIAA0586	Protein Coding	Q9BVV6	44	GC14P058427	25.2963	https://www.genecards.org/cgi-bin/carddisp.pl?gene=KIAA0586
PDX1	Pancreatic And Duodenal Homeobox 1	Protein Coding	P52945	54	GC13P027921	25.2872	https://www.genecards.org/cgi-bin/carddisp.pl?gene=PDX1
COQ2	Coenzyme Q2, Polyprenyltransferase	Protein Coding	Q96H96	50	GC04M083261	25.2812	https://www.genecards.org/cgi-bin/carddisp.pl?gene=COQ2
CLCN7	Chloride Voltage-Gated Channel 7	Protein Coding	P51798	53	GC16M001444	25.2716	https://www.genecards.org/cgi-bin/carddisp.pl?gene=CLCN7
FENDRR	FOXF1 Adjacent Non-Coding Developmental Regulatory RNA	RNA Gene		26	GC16M086511	25.2509	https://www.genecards.org/cgi-bin/carddisp.pl?gene=FENDRR
SIRT1	Sirtuin 1	Protein Coding	Q96EB6	58	GC10P067884	25.2485	https://www.genecards.org/cgi-bin/carddisp.pl?gene=SIRT1
IFNB1	Interferon Beta 1	Protein Coding	P01574	52	GC09M021077	25.2441	https://www.genecards.org/cgi-bin/carddisp.pl?gene=IFNB1
MIR26B	MicroRNA 26b	RNA Gene		29	GC02P218402	25.2306	https://www.genecards.org/cgi-bin/carddisp.pl?gene=MIR26B
MIR154	MicroRNA 154	RNA Gene		27	GC14P116742	25.2039	https://www.genecards.org/cgi-bin/carddisp.pl?gene=MIR154
DKK1	Dickkopf WNT Signaling Pathway Inhibitor 1	Protein Coding	O94907	53	GC10P052314	25.1961	https://www.genecards.org/cgi-bin/carddisp.pl?gene=DKK1
TRPS1	Transcriptional Repressor GATA Binding 1	Protein Coding	Q9UHF7	53	GC08M115408	25.1932	https://www.genecards.org/cgi-bin/carddisp.pl?gene=TRPS1
CYP3A5	Cytochrome P450 Family 3 Subfamily A Member 5	Protein Coding	P20815	53	GC07M099648	25.1868	https://www.genecards.org/cgi-bin/carddisp.pl?gene=CYP3A5
DNM1L	Dynamin 1 Like	Protein Coding	O00429	57	GC12P032679	25.1806	https://www.genecards.org/cgi-bin/carddisp.pl?gene=DNM1L
SCNN1B	Sodium Channel Epithelial 1 Subunit Beta	Protein Coding	P51168	57	GC16P023278	25.1534	https://www.genecards.org/cgi-bin/carddisp.pl?gene=SCNN1B
PRKCD	Protein Kinase C Delta	Protein Coding	Q05655	60	GC03P053156	25.1407	https://www.genecards.org/cgi-bin/carddisp.pl?gene=PRKCD
SDHC	Succinate Dehydrogenase Complex Subunit C	Protein Coding	Q99643	51	GC01P161314	25.1398	https://www.genecards.org/cgi-bin/carddisp.pl?gene=SDHC
PPT1	Palmitoyl-Protein Thioesterase 1	Protein Coding	P50897	56	GC01M040199	25.1269	https://www.genecards.org/cgi-bin/carddisp.pl?gene=PPT1
AGTR2	Angiotensin II Receptor Type 2	Protein Coding	P50052	52	GC0XP116170	25.1238	https://www.genecards.org/cgi-bin/carddisp.pl?gene=AGTR2
FCGR2B	Fc Gamma Receptor IIb	Protein Coding	P31994	56	GC01P164915	25.1103	https://www.genecards.org/cgi-bin/carddisp.pl?gene=FCGR2B
TTC21B-AS1	TTC21B Antisense RNA 1	RNA Gene		23	GC02P165933	25.108	https://www.genecards.org/cgi-bin/carddisp.pl?gene=TTC21B-AS1
GC	GC Vitamin D Binding Protein	Protein Coding	P02774	53	GC04M071741	25.1055	https://www.genecards.org/cgi-bin/carddisp.pl?gene=GC
GATM	Glycine Amidinotransferase	Protein Coding	P50440	54	GC15M045361	25.0845	https://www.genecards.org/cgi-bin/carddisp.pl?gene=GATM
ADAM10	ADAM Metallopeptidase Domain 10	Protein Coding	O14672	62	GC15M058588	25.0446	https://www.genecards.org/cgi-bin/carddisp.pl?gene=ADAM10
MIR134	MicroRNA 134	RNA Gene		26	GC14P116741	25.0341	https://www.genecards.org/cgi-bin/carddisp.pl?gene=MIR134
TRAP1	TNF Receptor Associated Protein 1	Protein Coding	Q12931	49	GC16M020486	25.0014	https://www.genecards.org/cgi-bin/carddisp.pl?gene=TRAP1
FUS	FUS RNA Binding Protein	Protein Coding	P35637	54	GC16P031180	24.9766	https://www.genecards.org/cgi-bin/carddisp.pl?gene=FUS
CEP83	Centrosomal Protein 83	Protein Coding	Q9Y592	45	GC12M094265	24.9668	https://www.genecards.org/cgi-bin/carddisp.pl?gene=CEP83
FLT4	Fms Related Receptor Tyrosine Kinase 4	Protein Coding	P35916	61	GC05M182574	24.8942	https://www.genecards.org/cgi-bin/carddisp.pl?gene=FLT4
CREB1	CAMP Responsive Element Binding Protein 1	Protein Coding	P16220	59	GC02P207529	24.8912	https://www.genecards.org/cgi-bin/carddisp.pl?gene=CREB1
MIR29B1	MicroRNA 29b-1	RNA Gene		28	GC07M130877	24.8904	https://www.genecards.org/cgi-bin/carddisp.pl?gene=MIR29B1
SIX2	SIX Homeobox 2	Protein Coding	Q9NPC8	47	GC02M045005	24.8895	https://www.genecards.org/cgi-bin/carddisp.pl?gene=SIX2
EIF4G1	Eukaryotic Translation Initiation Factor 4 Gamma 1	Protein Coding	Q04637	56	GC03P184314	24.886	https://www.genecards.org/cgi-bin/carddisp.pl?gene=EIF4G1
AQP1	Aquaporin 1 (Colton Blood Group)	Protein Coding	P29972	56	GC07P030911	24.882	https://www.genecards.org/cgi-bin/carddisp.pl?gene=AQP1
DLEU2	Deleted In Lymphocytic Leukemia 2	RNA Gene		30	GC13M049913	24.8575	https://www.genecards.org/cgi-bin/carddisp.pl?gene=DLEU2
HAVCR2	Hepatitis A Virus Cellular Receptor 2	Protein Coding	Q8TDQ0	54	GC05M157063	24.8344	https://www.genecards.org/cgi-bin/carddisp.pl?gene=HAVCR2
ACTG1	Actin Gamma 1	Protein Coding	P63261	55	GC17M081509	24.8211	https://www.genecards.org/cgi-bin/carddisp.pl?gene=ACTG1
RMRP	RNA Component Of Mitochondrial RNA Processing Endoribonuclease	RNA Gene		31	GC09M035655	24.8053	https://www.genecards.org/cgi-bin/carddisp.pl?gene=RMRP
SMARCA4	SWI/SNF Related, Matrix Associated, Actin Dependent Regulator Of Chromatin, Subfamily A, Member 4	Protein Coding	P51532	60	GC19P112312	24.8011	https://www.genecards.org/cgi-bin/carddisp.pl?gene=SMARCA4
LOC130005193	ATAC-STARR-Seq Lymphoblastoid Silent Region 3099	Functional Element		8	GC11P011981	24.7999	https://www.genecards.org/cgi-bin/carddisp.pl?gene=LOC130005193
GFI1	Growth Factor Independent 1 Transcriptional Repressor	Protein Coding	Q99684	50	GC01M092474	24.7739	https://www.genecards.org/cgi-bin/carddisp.pl?gene=GFI1
STAT5A	Signal Transducer And Activator Of Transcription 5A	Protein Coding	P42229	56	GC17P042287	24.7579	https://www.genecards.org/cgi-bin/carddisp.pl?gene=STAT5A
RHOA	Ras Homolog Family Member A	Protein Coding	P61586	59	GC03M049359	24.7565	https://www.genecards.org/cgi-bin/carddisp.pl?gene=RHOA
CD27	CD27 Molecule	Protein Coding	P26842	55	GC12P038949	24.7472	https://www.genecards.org/cgi-bin/carddisp.pl?gene=CD27
WAS	WASP Actin Nucleation Promoting Factor	Protein Coding	P42768	55	GC0XP048676	24.7406	https://www.genecards.org/cgi-bin/carddisp.pl?gene=WAS
PIK3C2A	Phosphatidylinositol-4-Phosphate 3-Kinase Catalytic Subunit Type 2 Alpha	Protein Coding	O00443	55	GC11M017940	24.7354	https://www.genecards.org/cgi-bin/carddisp.pl?gene=PIK3C2A
HNRNPH2	Heterogeneous Nuclear Ribonucleoprotein H2	Protein Coding	P55795	48	GC0XP101408	24.7267	https://www.genecards.org/cgi-bin/carddisp.pl?gene=HNRNPH2
VIM	Vimentin	Protein Coding	P08670	60	GC10P017227	24.7101	https://www.genecards.org/cgi-bin/carddisp.pl?gene=VIM
RLIG1	RNA 5'-Phosphate And 3'-OH Ligase 1	Protein Coding	Q8N999	41	GC12P088033	24.6791	https://www.genecards.org/cgi-bin/carddisp.pl?gene=RLIG1
ITGA4	Integrin Subunit Alpha 4	Protein Coding	P13612	57	GC02P181467	24.6749	https://www.genecards.org/cgi-bin/carddisp.pl?gene=ITGA4
GNPTAB	N-Acetylglucosamine-1-Phosphate Transferase Subunits Alpha And Beta	Protein Coding	Q3T906	51	GC12M101745	24.6625	https://www.genecards.org/cgi-bin/carddisp.pl?gene=GNPTAB
TTN-AS1	TTN Antisense RNA 1	RNA Gene		25	GC02P178521	24.6586	https://www.genecards.org/cgi-bin/carddisp.pl?gene=TTN-AS1
NEFH	Neurofilament Heavy Chain	Protein Coding	P12036	54	GC22P029480	24.6493	https://www.genecards.org/cgi-bin/carddisp.pl?gene=NEFH
RAC1	Rac Family Small GTPase 1	Protein Coding	P63000	58	GC07P011586	24.6463	https://www.genecards.org/cgi-bin/carddisp.pl?gene=RAC1
CYP19A1	Cytochrome P450 Family 19 Subfamily A Member 1	Protein Coding	P11511	56	GC15M051208	24.6402	https://www.genecards.org/cgi-bin/carddisp.pl?gene=CYP19A1
RNASEH2C	Ribonuclease H2 Subunit C	Protein Coding	Q8TDP1	47	GC11M065714	24.6321	https://www.genecards.org/cgi-bin/carddisp.pl?gene=RNASEH2C
LOC106501713	CLCNKB Recombination Region	Functional Element		9	GC01P016044	24.6196	https://www.genecards.org/cgi-bin/carddisp.pl?gene=LOC106501713
HLA-DPA1	Major Histocompatibility Complex, Class II, DP Alpha 1	Protein Coding	P20036	49	GC06M033064	24.6107	https://www.genecards.org/cgi-bin/carddisp.pl?gene=HLA-DPA1
IL22	Interleukin 22	Protein Coding	Q9GZX6	51	GC12M068248	24.6064	https://www.genecards.org/cgi-bin/carddisp.pl?gene=IL22
GRIN2B	Glutamate Ionotropic Receptor NMDA Type Subunit 2B	Protein Coding	Q13224	61	GC12M013437	24.6052	https://www.genecards.org/cgi-bin/carddisp.pl?gene=GRIN2B
DSG1	Desmoglein 1	Protein Coding	Q02413	51	GC18P031318	24.5954	https://www.genecards.org/cgi-bin/carddisp.pl?gene=DSG1
WDR35	WD Repeat Domain 35	Protein Coding	Q9P2L0	49	GC02M019910	24.5868	https://www.genecards.org/cgi-bin/carddisp.pl?gene=WDR35
RHO	Rhodopsin	Protein Coding	P08100	56	GC03P139009	24.5825	https://www.genecards.org/cgi-bin/carddisp.pl?gene=RHO
PSMB8	Proteasome 20S Subunit Beta 8	Protein Coding	P28062	59	GC06M032840	24.5649	https://www.genecards.org/cgi-bin/carddisp.pl?gene=PSMB8
MYOC	Myocilin	Protein Coding	Q99972	50	GC01M171604	24.5428	https://www.genecards.org/cgi-bin/carddisp.pl?gene=MYOC
POLR2F	RNA Polymerase II, I And III Subunit F	Protein Coding	P61218	47	GC22P037952	24.5362	https://www.genecards.org/cgi-bin/carddisp.pl?gene=POLR2F
SLC26A4	Solute Carrier Family 26 Member 4	Protein Coding	O43511	52	GC07P107660	24.5216	https://www.genecards.org/cgi-bin/carddisp.pl?gene=SLC26A4
CFHR3	Complement Factor H Related 3	Protein Coding	Q02985	49	GC01P196774	24.5182	https://www.genecards.org/cgi-bin/carddisp.pl?gene=CFHR3
FTL	Ferritin Light Chain	Protein Coding	P02792	55	GC19P048965	24.4929	https://www.genecards.org/cgi-bin/carddisp.pl?gene=FTL
ACVRL1	Activin A Receptor Like Type 1	Protein Coding	P37023	59	GC12P051906	24.4609	https://www.genecards.org/cgi-bin/carddisp.pl?gene=ACVRL1
DNAJC13	DnaJ Heat Shock Protein Family (Hsp40) Member C13	Protein Coding	O75165	48	GC03P132417	24.4432	https://www.genecards.org/cgi-bin/carddisp.pl?gene=DNAJC13
DNAJB2	DnaJ Heat Shock Protein Family (Hsp40) Member B2	Protein Coding	P25686	51	GC02P219279	24.4356	https://www.genecards.org/cgi-bin/carddisp.pl?gene=DNAJB2
ANXA5	Annexin A5	Protein Coding	P08758	56	GC04M121667	24.4147	https://www.genecards.org/cgi-bin/carddisp.pl?gene=ANXA5
MIR99A	MicroRNA 99a	RNA Gene		28	GC21P016539	24.4057	https://www.genecards.org/cgi-bin/carddisp.pl?gene=MIR99A
TULP1	TUB Like Protein 1	Protein Coding	O00294	50	GC06M093924	24.3911	https://www.genecards.org/cgi-bin/carddisp.pl?gene=TULP1
SMN2	Survival Of Motor Neuron 2, Centromeric	Protein Coding	Q16637	48	GC05P070049	24.3894	https://www.genecards.org/cgi-bin/carddisp.pl?gene=SMN2
FGB	Fibrinogen Beta Chain	Protein Coding	P02675	55	GC04P154685	24.3811	https://www.genecards.org/cgi-bin/carddisp.pl?gene=FGB
S100B	S100 Calcium Binding Protein B	Protein Coding	P04271	53	GC21M053599	24.3657	https://www.genecards.org/cgi-bin/carddisp.pl?gene=S100B
B9D1	B9 Domain Containing 1	Protein Coding	Q9UPM9	45	GC17M019334	24.351	https://www.genecards.org/cgi-bin/carddisp.pl?gene=B9D1
MIR24-1	MicroRNA 24-1	RNA Gene		25	GC09P095086	24.3444	https://www.genecards.org/cgi-bin/carddisp.pl?gene=MIR24-1
SMARCB1	SWI/SNF Related, Matrix Associated, Actin Dependent Regulator Of Chromatin, Subfamily B, Member 1	Protein Coding	Q12824	55	GC22P023786	24.3404	https://www.genecards.org/cgi-bin/carddisp.pl?gene=SMARCB1
CYP17A1	Cytochrome P450 Family 17 Subfamily A Member 1	Protein Coding	P05093	58	GC10M102830	24.3294	https://www.genecards.org/cgi-bin/carddisp.pl?gene=CYP17A1
HTRA2	HtrA Serine Peptidase 2	Protein Coding	O43464	55	GC02P074529	24.3202	https://www.genecards.org/cgi-bin/carddisp.pl?gene=HTRA2
FGF10	Fibroblast Growth Factor 10	Protein Coding	O15520	56	GC05M044874	24.3077	https://www.genecards.org/cgi-bin/carddisp.pl?gene=FGF10
GH1	Growth Hormone 1	Protein Coding	P01241	52	GC17M063917	24.3032	https://www.genecards.org/cgi-bin/carddisp.pl?gene=GH1
HARS1	Histidyl-TRNA Synthetase 1	Protein Coding	P12081	53	GC05M140673	24.2832	https://www.genecards.org/cgi-bin/carddisp.pl?gene=HARS1
PTGS1	Prostaglandin-Endoperoxide Synthase 1	Protein Coding	P23219	55	GC09P122370	24.2746	https://www.genecards.org/cgi-bin/carddisp.pl?gene=PTGS1
CACNA1F	Calcium Voltage-Gated Channel Subunit Alpha1 F	Protein Coding	O60840	53	GC0XM049205	24.2426	https://www.genecards.org/cgi-bin/carddisp.pl?gene=CACNA1F
MIR30E	MicroRNA 30e	RNA Gene		30	GC01P040754	24.2084	https://www.genecards.org/cgi-bin/carddisp.pl?gene=MIR30E
TCTN2	Tectonic Family Member 2	Protein Coding	Q96GX1	48	GC12P123671	24.1992	https://www.genecards.org/cgi-bin/carddisp.pl?gene=TCTN2
FANCD2	FA Complementation Group D2	Protein Coding	Q9BXW9	55	GC03P010026	24.1696	https://www.genecards.org/cgi-bin/carddisp.pl?gene=FANCD2
MIR18A	MicroRNA 18a	RNA Gene		26	GC13P091683	24.1438	https://www.genecards.org/cgi-bin/carddisp.pl?gene=MIR18A
LYN	LYN Proto-Oncogene, Src Family Tyrosine Kinase	Protein Coding	P07948	58	GC08P055879	24.1397	https://www.genecards.org/cgi-bin/carddisp.pl?gene=LYN
GHR	Growth Hormone Receptor	Protein Coding	P10912	55	GC05P042429	24.1381	https://www.genecards.org/cgi-bin/carddisp.pl?gene=GHR
TMEM237	Transmembrane Protein 237	Protein Coding	Q96Q45	45	GC02M201620	24.1251	https://www.genecards.org/cgi-bin/carddisp.pl?gene=TMEM237
KRT7	Keratin 7	Protein Coding	P08729	51	GC12P052232	24.1135	https://www.genecards.org/cgi-bin/carddisp.pl?gene=KRT7
PKLR	Pyruvate Kinase L/R	Protein Coding	P30613	55	GC01M155289	24.1062	https://www.genecards.org/cgi-bin/carddisp.pl?gene=PKLR
MAOA	Monoamine Oxidase A	Protein Coding	P21397	58	GC0XP043654	24.1	https://www.genecards.org/cgi-bin/carddisp.pl?gene=MAOA
MAOB	Monoamine Oxidase B	Protein Coding	P27338	53	GC0XM043766	24.0958	https://www.genecards.org/cgi-bin/carddisp.pl?gene=MAOB
TBX4	T-Box Transcription Factor 4	Protein Coding	P57082	50	GC17P112810	24.0899	https://www.genecards.org/cgi-bin/carddisp.pl?gene=TBX4
BAG3	BAG Cochaperone 3	Protein Coding	O95817	52	GC10P119651	24.0783	https://www.genecards.org/cgi-bin/carddisp.pl?gene=BAG3
IGF2-AS	IGF2 Antisense RNA	RNA Gene	Q6U949	34	GC11P002140	24.0715	https://www.genecards.org/cgi-bin/carddisp.pl?gene=IGF2-AS
YAP1	Yes1 Associated Transcriptional Regulator	Protein Coding	P46937	56	GC11P102110	24.071	https://www.genecards.org/cgi-bin/carddisp.pl?gene=YAP1
WNT1	Wnt Family Member 1	Protein Coding	P04628	56	GC12P060231	24.0692	https://www.genecards.org/cgi-bin/carddisp.pl?gene=WNT1
CHGA	Chromogranin A	Protein Coding	P10645	53	GC14P092990	24.0379	https://www.genecards.org/cgi-bin/carddisp.pl?gene=CHGA
IFT56	Intraflagellar Transport 56	Protein Coding	A0AVF1	46	GC07P139185	24.0331	https://www.genecards.org/cgi-bin/carddisp.pl?gene=IFT56
IFT74	Intraflagellar Transport 74	Protein Coding	Q96LB3	47	GC09P026947	24.0307	https://www.genecards.org/cgi-bin/carddisp.pl?gene=IFT74
FBXO7	F-Box Protein 7	Protein Coding	Q9Y3I1	52	GC22P032474	24.0109	https://www.genecards.org/cgi-bin/carddisp.pl?gene=FBXO7
HDAC9	Histone Deacetylase 9	Protein Coding	Q9UKV0	58	GC07P018086	23.9925	https://www.genecards.org/cgi-bin/carddisp.pl?gene=HDAC9
CYP21A2	Cytochrome P450 Family 21 Subfamily A Member 2	Protein Coding	P08686	52	GC06P134844	23.9842	https://www.genecards.org/cgi-bin/carddisp.pl?gene=CYP21A2
CD80	CD80 Molecule	Protein Coding	P33681	52	GC03M119524	23.9744	https://www.genecards.org/cgi-bin/carddisp.pl?gene=CD80
IRF8	Interferon Regulatory Factor 8	Protein Coding	Q02556	54	GC16P094239	23.928	https://www.genecards.org/cgi-bin/carddisp.pl?gene=IRF8
ADH1C	Alcohol Dehydrogenase 1C (Class I), Gamma Polypeptide	Protein Coding	P00326	50	GC04M099336	23.92	https://www.genecards.org/cgi-bin/carddisp.pl?gene=ADH1C
ZNF423	Zinc Finger Protein 423	Protein Coding	Q2M1K9	47	GC16M049487	23.8814	https://www.genecards.org/cgi-bin/carddisp.pl?gene=ZNF423
TBX1	T-Box Transcription Factor 1	Protein Coding	O43435	52	GC22P069920	23.8768	https://www.genecards.org/cgi-bin/carddisp.pl?gene=TBX1
NOS1	Nitric Oxide Synthase 1	Protein Coding	P29475	58	GC12M117208	23.8688	https://www.genecards.org/cgi-bin/carddisp.pl?gene=NOS1
CCR2	C-C Motif Chemokine Receptor 2	Protein Coding	P41597	53	GC03P057394	23.8529	https://www.genecards.org/cgi-bin/carddisp.pl?gene=CCR2
MT-TS2	Mitochondrially Encoded TRNA-Ser (AGU/C) 2	RNA Gene		19	GCMTP012215	23.8445	https://www.genecards.org/cgi-bin/carddisp.pl?gene=MT-TS2
TAP2	Transporter 2, ATP Binding Cassette Subfamily B Member	Protein Coding	Q03519	53	GC06M032821	23.8443	https://www.genecards.org/cgi-bin/carddisp.pl?gene=TAP2
YWHAE	Tyrosine 3-Monooxygenase/Tryptophan 5-Monooxygenase Activation Protein Epsilon	Protein Coding	P62258	58	GC17M074382	23.8403	https://www.genecards.org/cgi-bin/carddisp.pl?gene=YWHAE
ITPR3	Inositol 1,4,5-Trisphosphate Receptor Type 3	Protein Coding	Q14573	55	GC06P033620	23.8072	https://www.genecards.org/cgi-bin/carddisp.pl?gene=ITPR3
LAMC2	Laminin Subunit Gamma 2	Protein Coding	Q13753	55	GC01P183186	23.7946	https://www.genecards.org/cgi-bin/carddisp.pl?gene=LAMC2
CYLD-AS1	CYLD Antisense RNA 1	RNA Gene		20	GC16M050736	23.7831	https://www.genecards.org/cgi-bin/carddisp.pl?gene=CYLD-AS1
ACTC1	Actin Alpha Cardiac Muscle 1	Protein Coding	P68032	53	GC15M034790	23.7741	https://www.genecards.org/cgi-bin/carddisp.pl?gene=ACTC1
FIP1L1	Factor Interacting With PAPOLA And CPSF1	Protein Coding	Q6UN15	47	GC04P053491	23.7702	https://www.genecards.org/cgi-bin/carddisp.pl?gene=FIP1L1
SFRP4	Secreted Frizzled Related Protein 4	Protein Coding	Q6FHJ7	52	GC07M037912	23.7686	https://www.genecards.org/cgi-bin/carddisp.pl?gene=SFRP4
MICA	MHC Class I Polypeptide-Related Sequence A	Protein Coding	Q29983	47	GC06P031399	23.7632	https://www.genecards.org/cgi-bin/carddisp.pl?gene=MICA
RARB	Retinoic Acid Receptor Beta	Protein Coding	P10826	58	GC03P024689	23.7395	https://www.genecards.org/cgi-bin/carddisp.pl?gene=RARB
KIRREL1	Kirre Like Nephrin Family Adhesion Molecule 1	Protein Coding	Q96J84	50	GC01P164744	23.7363	https://www.genecards.org/cgi-bin/carddisp.pl?gene=KIRREL1
SCGB1A1	Secretoglobin Family 1A Member 1	Protein Coding	P11684	50	GC11P062405	23.7316	https://www.genecards.org/cgi-bin/carddisp.pl?gene=SCGB1A1
MIR193A	MicroRNA 193a	RNA Gene		27	GC17P031559	23.7124	https://www.genecards.org/cgi-bin/carddisp.pl?gene=MIR193A
XPO1	Exportin 1	Protein Coding	O14980	56	GC02M061445	23.6867	https://www.genecards.org/cgi-bin/carddisp.pl?gene=XPO1
KRT18	Keratin 18	Protein Coding	P05783	58	GC12P052948	23.6818	https://www.genecards.org/cgi-bin/carddisp.pl?gene=KRT18
SAMHD1	SAM And HD Domain Containing Deoxynucleoside Triphosphate Triphosphohydrolase 1	Protein Coding	Q9Y3Z3	52	GC20M036890	23.6673	https://www.genecards.org/cgi-bin/carddisp.pl?gene=SAMHD1
MIR28	MicroRNA 28	RNA Gene		26	GC03P188688	23.6653	https://www.genecards.org/cgi-bin/carddisp.pl?gene=MIR28
FABP1	Fatty Acid Binding Protein 1	Protein Coding	P07148	52	GC02M088122	23.6625	https://www.genecards.org/cgi-bin/carddisp.pl?gene=FABP1
CIITA	Class II Major Histocompatibility Complex Transactivator	Protein Coding	P33076	53	GC16P080655	23.6379	https://www.genecards.org/cgi-bin/carddisp.pl?gene=CIITA
AIPL1	Aryl Hydrocarbon Receptor Interacting Protein Like 1	Protein Coding	Q9NZN9	50	GC17M006393	23.636	https://www.genecards.org/cgi-bin/carddisp.pl?gene=AIPL1
UBD	Ubiquitin D	Protein Coding	O15205	45	GC06M093652	23.6339	https://www.genecards.org/cgi-bin/carddisp.pl?gene=UBD
MIR212	MicroRNA 212	RNA Gene		27	GC17M002050	23.5969	https://www.genecards.org/cgi-bin/carddisp.pl?gene=MIR212
ATRIP	ATR Interacting Protein	Protein Coding	Q8WXE1	51	GC03P057588	23.5903	https://www.genecards.org/cgi-bin/carddisp.pl?gene=ATRIP
FBLN5	Fibulin 5	Protein Coding	Q9UBX5	55	GC14M091869	23.5641	https://www.genecards.org/cgi-bin/carddisp.pl?gene=FBLN5
TPO	Thyroid Peroxidase	Protein Coding	P07202	56	GC02P001374	23.5594	https://www.genecards.org/cgi-bin/carddisp.pl?gene=TPO
HSP90AA1	Heat Shock Protein 90 Alpha Family Class A Member 1	Protein Coding	P07900	60	GC14M102080	23.5435	https://www.genecards.org/cgi-bin/carddisp.pl?gene=HSP90AA1
SOS1	SOS Ras/Rac Guanine Nucleotide Exchange Factor 1	Protein Coding	Q07889	60	GC02M039266	23.5393	https://www.genecards.org/cgi-bin/carddisp.pl?gene=SOS1
RBCK1	RANBP2-Type And C3HC4-Type Zinc Finger Containing 1	Protein Coding	Q9BYM8	50	GC20P000407	23.5216	https://www.genecards.org/cgi-bin/carddisp.pl?gene=RBCK1
PEX12	Peroxisomal Biogenesis Factor 12	Protein Coding	O00623	48	GC17M035574	23.4875	https://www.genecards.org/cgi-bin/carddisp.pl?gene=PEX12
RB1	RB Transcriptional Corepressor 1	Protein Coding	P06400	57	GC13P048303	23.4675	https://www.genecards.org/cgi-bin/carddisp.pl?gene=RB1
MIR151A	MicroRNA 151a	RNA Gene		26	GC08M140928	23.4602	https://www.genecards.org/cgi-bin/carddisp.pl?gene=MIR151A
MIR204	MicroRNA 204	RNA Gene		30	GC09M070809	23.4346	https://www.genecards.org/cgi-bin/carddisp.pl?gene=MIR204
PDK3	Pyruvate Dehydrogenase Kinase 3	Protein Coding	Q15120	52	GC0XP024465	23.4261	https://www.genecards.org/cgi-bin/carddisp.pl?gene=PDK3
THBS1	Thrombospondin 1	Protein Coding	P07996	54	GC15P039581	23.4121	https://www.genecards.org/cgi-bin/carddisp.pl?gene=THBS1
FANCI	FA Complementation Group I	Protein Coding	Q9NVI1	52	GC15P089243	23.4073	https://www.genecards.org/cgi-bin/carddisp.pl?gene=FANCI
IDH2	Isocitrate Dehydrogenase (NADP(+)) 2	Protein Coding	P48735	60	GC15M090083	23.4018	https://www.genecards.org/cgi-bin/carddisp.pl?gene=IDH2
BLK	BLK Proto-Oncogene, Src Family Tyrosine Kinase	Protein Coding	P51451	58	GC08P011486	23.3959	https://www.genecards.org/cgi-bin/carddisp.pl?gene=BLK
CXCR2	C-X-C Motif Chemokine Receptor 2	Protein Coding	P25025	59	GC02P218125	23.3945	https://www.genecards.org/cgi-bin/carddisp.pl?gene=CXCR2
MIR199B	MicroRNA 199b	RNA Gene		27	GC09M128244	23.3899	https://www.genecards.org/cgi-bin/carddisp.pl?gene=MIR199B
NDUFAF6	NADH:Ubiquinone Oxidoreductase Complex Assembly Factor 6	Protein Coding	Q330K2	44	GC08P094895	23.3863	https://www.genecards.org/cgi-bin/carddisp.pl?gene=NDUFAF6
MIR181A2	MicroRNA 181a-2	RNA Gene		27	GC09P124692	23.3862	https://www.genecards.org/cgi-bin/carddisp.pl?gene=MIR181A2
DKK3	Dickkopf WNT Signaling Pathway Inhibitor 3	Protein Coding	Q9UBP4	49	GC11M012459	23.3832	https://www.genecards.org/cgi-bin/carddisp.pl?gene=DKK3
DCN	Decorin	Protein Coding	P07585	56	GC12M091140	23.3785	https://www.genecards.org/cgi-bin/carddisp.pl?gene=DCN
MT-TW	Mitochondrially Encoded TRNA-Trp (UGA/G)	RNA Gene		19	GCMTP005514	23.3761	https://www.genecards.org/cgi-bin/carddisp.pl?gene=MT-TW
NEU1	Neuraminidase 1	Protein Coding	Q99519	55	GC06M031857	23.3525	https://www.genecards.org/cgi-bin/carddisp.pl?gene=NEU1
SOCS3	Suppressor Of Cytokine Signaling 3	Protein Coding	O14543	52	GC17M078356	23.3492	https://www.genecards.org/cgi-bin/carddisp.pl?gene=SOCS3
TRPM6	Transient Receptor Potential Cation Channel Subfamily M Member 6	Protein Coding	Q9BX84	53	GC09M074725	23.3439	https://www.genecards.org/cgi-bin/carddisp.pl?gene=TRPM6
SCNN1G	Sodium Channel Epithelial 1 Subunit Gamma	Protein Coding	P51170	56	GC16P023182	23.3397	https://www.genecards.org/cgi-bin/carddisp.pl?gene=SCNN1G
AAAS	Aladin WD Repeat Nucleoporin	Protein Coding	Q9NRG9	49	GC12M053307	23.3233	https://www.genecards.org/cgi-bin/carddisp.pl?gene=AAAS
MUC5AC	Mucin 5AC, Oligomeric Mucus/Gel-Forming	Protein Coding	P98088	48	GC11P010637	23.3104	https://www.genecards.org/cgi-bin/carddisp.pl?gene=MUC5AC
CASP9	Caspase 9	Protein Coding	P55211	56	GC01M015491	23.2807	https://www.genecards.org/cgi-bin/carddisp.pl?gene=CASP9
ARSB	Arylsulfatase B	Protein Coding	P15848	55	GC05M078777	23.271	https://www.genecards.org/cgi-bin/carddisp.pl?gene=ARSB
LRAT	Lecithin Retinol Acyltransferase	Protein Coding	O95237	53	GC04P154626	23.2615	https://www.genecards.org/cgi-bin/carddisp.pl?gene=LRAT
KIAA0319L	KIAA0319 Like	Protein Coding	Q8IZA0	46	GC01M035393	23.2585	https://www.genecards.org/cgi-bin/carddisp.pl?gene=KIAA0319L
EPOR	Erythropoietin Receptor	Protein Coding	P19235	56	GC19M011377	23.2581	https://www.genecards.org/cgi-bin/carddisp.pl?gene=EPOR
HSD11B2	Hydroxysteroid 11-Beta Dehydrogenase 2	Protein Coding	P80365	54	GC16P082836	23.2579	https://www.genecards.org/cgi-bin/carddisp.pl?gene=HSD11B2
KRT5	Keratin 5	Protein Coding	P13647	54	GC12M052514	23.25	https://www.genecards.org/cgi-bin/carddisp.pl?gene=KRT5
ADAR	Adenosine Deaminase RNA Specific	Protein Coding	P55265	54	GC01M160957	23.2376	https://www.genecards.org/cgi-bin/carddisp.pl?gene=ADAR
CHUK	Component Of Inhibitor Of Nuclear Factor Kappa B Kinase Complex	Protein Coding	O15111	59	GC10M100415	23.2161	https://www.genecards.org/cgi-bin/carddisp.pl?gene=CHUK
SOX17	SRY-Box Transcription Factor 17	Protein Coding	Q9H6I2	51	GC08P054457	23.1982	https://www.genecards.org/cgi-bin/carddisp.pl?gene=SOX17
NSD1	Nuclear Receptor Binding SET Domain Protein 1	Protein Coding	Q96L73	53	GC05P186642	23.1937	https://www.genecards.org/cgi-bin/carddisp.pl?gene=NSD1
FGF20	Fibroblast Growth Factor 20	Protein Coding	Q9NP95	48	GC08M016992	23.1936	https://www.genecards.org/cgi-bin/carddisp.pl?gene=FGF20
AMN	Amnion Associated Transmembrane Protein	Protein Coding	Q9BXJ7	48	GC14P102922	23.1834	https://www.genecards.org/cgi-bin/carddisp.pl?gene=AMN
LIG4	DNA Ligase 4	Protein Coding	P49917	56	GC13M108207	23.1819	https://www.genecards.org/cgi-bin/carddisp.pl?gene=LIG4
CD86	CD86 Molecule	Protein Coding	P42081	53	GC03P122055	23.1788	https://www.genecards.org/cgi-bin/carddisp.pl?gene=CD86
FGF7	Fibroblast Growth Factor 7	Protein Coding	P21781	52	GC15P049423	23.1648	https://www.genecards.org/cgi-bin/carddisp.pl?gene=FGF7
A2M	Alpha-2-Macroglobulin	Protein Coding	P01023	55	GC12M009067	23.1601	https://www.genecards.org/cgi-bin/carddisp.pl?gene=A2M
IKZF1	IKAROS Family Zinc Finger 1	Protein Coding	Q13422	57	GC07P050303	23.1518	https://www.genecards.org/cgi-bin/carddisp.pl?gene=IKZF1
HSD17B10	Hydroxysteroid 17-Beta Dehydrogenase 10	Protein Coding	Q99714	55	GC0XM053431	23.1455	https://www.genecards.org/cgi-bin/carddisp.pl?gene=HSD17B10
RASA1	RAS P21 Protein Activator 1	Protein Coding	P20936	55	GC05P087267	23.1403	https://www.genecards.org/cgi-bin/carddisp.pl?gene=RASA1
MBP	Myelin Basic Protein	Protein Coding	P02686	53	GC18M076978	23.1121	https://www.genecards.org/cgi-bin/carddisp.pl?gene=MBP
EIF2B2	Eukaryotic Translation Initiation Factor 2B Subunit Beta	Protein Coding	P49770	51	GC14P075002	23.1087	https://www.genecards.org/cgi-bin/carddisp.pl?gene=EIF2B2
GLIS3	GLIS Family Zinc Finger 3	Protein Coding	Q8NEA6	46	GC09M003816	23.1038	https://www.genecards.org/cgi-bin/carddisp.pl?gene=GLIS3
MBTPS2	Membrane Bound Transcription Factor Peptidase, Site 2	Protein Coding	O43462	50	GC0XP021839	23.1017	https://www.genecards.org/cgi-bin/carddisp.pl?gene=MBTPS2
B9D2	B9 Domain Containing 2	Protein Coding	Q9BPU9	47	GC19M041354	23.0998	https://www.genecards.org/cgi-bin/carddisp.pl?gene=B9D2
GRIN2A	Glutamate Ionotropic Receptor NMDA Type Subunit 2A	Protein Coding	Q12879	60	GC16M009753	23.0884	https://www.genecards.org/cgi-bin/carddisp.pl?gene=GRIN2A
NUP160	Nucleoporin 160	Protein Coding	Q12769	49	GC11M125018	23.086	https://www.genecards.org/cgi-bin/carddisp.pl?gene=NUP160
MYL2	Myosin Light Chain 2	Protein Coding	P10916	57	GC12M110910	23.0739	https://www.genecards.org/cgi-bin/carddisp.pl?gene=MYL2
IFNL3	Interferon Lambda 3	Protein Coding	Q8IZI9	44	GC19M039243	23.0737	https://www.genecards.org/cgi-bin/carddisp.pl?gene=IFNL3
CRH	Corticotropin Releasing Hormone	Protein Coding	P06850	52	GC08M066176	23.0575	https://www.genecards.org/cgi-bin/carddisp.pl?gene=CRH
TULP3	TUB Like Protein 3	Protein Coding	O75386	51	GC12P002877	23.0574	https://www.genecards.org/cgi-bin/carddisp.pl?gene=TULP3
BBS5	Bardet-Biedl Syndrome 5	Protein Coding	Q8N3I7	48	GC02P169485	23.0506	https://www.genecards.org/cgi-bin/carddisp.pl?gene=BBS5
TINCR	TINCR Ubiquitin Domain Containing	Protein Coding	A0A2R8Y7D0	32	GC19M005558	23.0206	https://www.genecards.org/cgi-bin/carddisp.pl?gene=TINCR
MIR216A	MicroRNA 216a	RNA Gene		27	GC02M055988	23.005	https://www.genecards.org/cgi-bin/carddisp.pl?gene=MIR216A
LOC126805877	MED14-Independent Group 3 Enhancer GRCh37_chr1:156099693-156100892	Functional Element		10	GC01P164644	22.9947	https://www.genecards.org/cgi-bin/carddisp.pl?gene=LOC126805877
MYO7A	Myosin VIIA	Protein Coding	Q13402	51	GC11P077128	22.9828	https://www.genecards.org/cgi-bin/carddisp.pl?gene=MYO7A
BCL2L1	BCL2 Like 1	Protein Coding	Q07817	57	GC20M031664	22.9729	https://www.genecards.org/cgi-bin/carddisp.pl?gene=BCL2L1
NPHP3-AS1	NPHP3 Antisense RNA 1	RNA Gene		23	GC03P132721	22.9715	https://www.genecards.org/cgi-bin/carddisp.pl?gene=NPHP3-AS1
PSENEN	Presenilin Enhancer, Gamma-Secretase Subunit	Protein Coding	Q9NZ42	53	GC19P112942	22.9615	https://www.genecards.org/cgi-bin/carddisp.pl?gene=PSENEN
SLIT2	Slit Guidance Ligand 2	Protein Coding	O94813	53	GC04P024736	22.9553	https://www.genecards.org/cgi-bin/carddisp.pl?gene=SLIT2
TYK2	Tyrosine Kinase 2	Protein Coding	P29597	61	GC19M010350	22.9526	https://www.genecards.org/cgi-bin/carddisp.pl?gene=TYK2
IL6ST	Interleukin 6 Cytokine Family Signal Transducer	Protein Coding	P40189	59	GC05M055935	22.9428	https://www.genecards.org/cgi-bin/carddisp.pl?gene=IL6ST
BIRC5	Baculoviral IAP Repeat Containing 5	Protein Coding	O15392	55	GC17P078214	22.9234	https://www.genecards.org/cgi-bin/carddisp.pl?gene=BIRC5
IRF1	Interferon Regulatory Factor 1	Protein Coding	P10914	55	GC05M132440	22.9153	https://www.genecards.org/cgi-bin/carddisp.pl?gene=IRF1
HOTTIP	HOXA Distal Transcript Antisense RNA	RNA Gene		29	GC07P027198	22.9143	https://www.genecards.org/cgi-bin/carddisp.pl?gene=HOTTIP
IGHG1	Immunoglobulin Heavy Constant Gamma 1 (G1m Marker)	Protein Coding	P01857	43	GC14M105736	22.9075	https://www.genecards.org/cgi-bin/carddisp.pl?gene=IGHG1
NDUFS4	NADH:Ubiquinone Oxidoreductase Subunit S4	Protein Coding	O43181	51	GC05P053560	22.8977	https://www.genecards.org/cgi-bin/carddisp.pl?gene=NDUFS4
IRAK1	Interleukin 1 Receptor Associated Kinase 1	Protein Coding	P51617	58	GC0XM154010	22.8843	https://www.genecards.org/cgi-bin/carddisp.pl?gene=IRAK1
INTU	Inturned Planar Cell Polarity Protein	Protein Coding	Q9ULD6	47	GC04P127623	22.8816	https://www.genecards.org/cgi-bin/carddisp.pl?gene=INTU
PKDREJ	Polycystin Family Receptor For Egg Jelly	Protein Coding	Q9NTG1	41	GC22M046255	22.879	https://www.genecards.org/cgi-bin/carddisp.pl?gene=PKDREJ
COL5A2	Collagen Type V Alpha 2 Chain	Protein Coding	P05997	53	GC02M189031	22.8748	https://www.genecards.org/cgi-bin/carddisp.pl?gene=COL5A2
TNFRSF13B	TNF Receptor Superfamily Member 13B	Protein Coding	O14836	55	GC17M016929	22.8676	https://www.genecards.org/cgi-bin/carddisp.pl?gene=TNFRSF13B
HFE-AS1	HFE Antisense RNA 1	RNA Gene		17	GC06M026085	22.8606	https://www.genecards.org/cgi-bin/carddisp.pl?gene=HFE-AS1
SP1	Sp1 Transcription Factor	Protein Coding	P08047	55	GC12P053380	22.8465	https://www.genecards.org/cgi-bin/carddisp.pl?gene=SP1
GALNS	Galactosamine (N-Acetyl)-6-Sulfatase	Protein Coding	P34059	56	GC16M088813	22.8183	https://www.genecards.org/cgi-bin/carddisp.pl?gene=GALNS
STX1A	Syntaxin 1A	Protein Coding	Q16623	56	GC07M074496	22.8143	https://www.genecards.org/cgi-bin/carddisp.pl?gene=STX1A
ACTB	Actin Beta	Protein Coding	P60709	58	GC07M005527	22.7932	https://www.genecards.org/cgi-bin/carddisp.pl?gene=ACTB
MIR127	MicroRNA 127	RNA Gene		28	GC14P115744	22.777	https://www.genecards.org/cgi-bin/carddisp.pl?gene=MIR127
MIR217	MicroRNA 217	RNA Gene		24	GC02M055982	22.7756	https://www.genecards.org/cgi-bin/carddisp.pl?gene=MIR217
MAPK3	Mitogen-Activated Protein Kinase 3	Protein Coding	P27361	58	GC16M044057	22.7708	https://www.genecards.org/cgi-bin/carddisp.pl?gene=MAPK3
BRIP1	BRCA1 Interacting Helicase 1	Protein Coding	Q9BX63	57	GC17M061679	22.7655	https://www.genecards.org/cgi-bin/carddisp.pl?gene=BRIP1
IKBKB	Inhibitor Of Nuclear Factor Kappa B Kinase Subunit Beta	Protein Coding	O14920	62	GC08P042271	22.7567	https://www.genecards.org/cgi-bin/carddisp.pl?gene=IKBKB
MIR26A1	MicroRNA 26a-1	RNA Gene		28	GC03P037969	22.7515	https://www.genecards.org/cgi-bin/carddisp.pl?gene=MIR26A1
LOC102723566	Uncharacterized LOC102723566	RNA Gene		18	GC09P127816	22.7495	https://www.genecards.org/cgi-bin/carddisp.pl?gene=LOC102723566
NHERF1	NHERF Family PDZ Scaffold Protein 1	Protein Coding	O14745	54	GC17P113095	22.7462	https://www.genecards.org/cgi-bin/carddisp.pl?gene=NHERF1
IFNAR2	Interferon Alpha And Beta Receptor Subunit 2	Protein Coding	P48551	58	GC21P033229	22.7444	https://www.genecards.org/cgi-bin/carddisp.pl?gene=IFNAR2
CRX	Cone-Rod Homeobox	Protein Coding	O43186	50	GC19P047819	22.7432	https://www.genecards.org/cgi-bin/carddisp.pl?gene=CRX
RAC2	Rac Family Small GTPase 2	Protein Coding	P15153	59	GC22M077096	22.7414	https://www.genecards.org/cgi-bin/carddisp.pl?gene=RAC2
CHI3L1	Chitinase 3 Like 1	Protein Coding	P36222	54	GC01M203148	22.7204	https://www.genecards.org/cgi-bin/carddisp.pl?gene=CHI3L1
STX3	Syntaxin 3	Protein Coding	Q13277	51	GC11P059713	22.6892	https://www.genecards.org/cgi-bin/carddisp.pl?gene=STX3
NCAM1	Neural Cell Adhesion Molecule 1	Protein Coding	P13591	57	GC11P112961	22.6715	https://www.genecards.org/cgi-bin/carddisp.pl?gene=NCAM1
TIMP2	TIMP Metallopeptidase Inhibitor 2	Protein Coding	P16035	50	GC17M078852	22.6652	https://www.genecards.org/cgi-bin/carddisp.pl?gene=TIMP2
TAB2	TGF-Beta Activated Kinase 1 (MAP3K7) Binding Protein 2	Protein Coding	Q9NYJ8	58	GC06P149218	22.6465	https://www.genecards.org/cgi-bin/carddisp.pl?gene=TAB2
TNFSF4	TNF Superfamily Member 4	Protein Coding	P23510	51	GC01M173183	22.6452	https://www.genecards.org/cgi-bin/carddisp.pl?gene=TNFSF4
MCOLN1	Mucolipin TRP Cation Channel 1	Protein Coding	Q9GZU1	52	GC19P112129	22.6436	https://www.genecards.org/cgi-bin/carddisp.pl?gene=MCOLN1
LAMA2	Laminin Subunit Alpha 2	Protein Coding	P24043	53	GC06P136404	22.6408	https://www.genecards.org/cgi-bin/carddisp.pl?gene=LAMA2
WRN	WRN RecQ Like Helicase	Protein Coding	Q14191	56	GC08P031033	22.6307	https://www.genecards.org/cgi-bin/carddisp.pl?gene=WRN
NOX4	NADPH Oxidase 4	Protein Coding	Q9NPH5	51	GC11M089324	22.5987	https://www.genecards.org/cgi-bin/carddisp.pl?gene=NOX4
EPCAM	Epithelial Cell Adhesion Molecule	Protein Coding	P16422	56	GC02P047345	22.5912	https://www.genecards.org/cgi-bin/carddisp.pl?gene=EPCAM
LOC105371046	Uncharacterized LOC105371046	RNA Gene		17	GC16P080196	22.5881	https://www.genecards.org/cgi-bin/carddisp.pl?gene=LOC105371046
NQO1	NAD(P)H Quinone Dehydrogenase 1	Protein Coding	P15559	56	GC16M069706	22.5844	https://www.genecards.org/cgi-bin/carddisp.pl?gene=NQO1
CCK	Cholecystokinin	Protein Coding	P06307	51	GC03M042274	22.5791	https://www.genecards.org/cgi-bin/carddisp.pl?gene=CCK
PRSS2	Serine Protease 2	Protein Coding	P07478	49	GC07P157898	22.5651	https://www.genecards.org/cgi-bin/carddisp.pl?gene=PRSS2
EHHADH	Enoyl-CoA Hydratase And 3-Hydroxyacyl CoA Dehydrogenase	Protein Coding	Q08426	51	GC03M185190	22.5555	https://www.genecards.org/cgi-bin/carddisp.pl?gene=EHHADH
IL2RG	Interleukin 2 Receptor Subunit Gamma	Protein Coding	P31785	56	GC0XM071108	22.5536	https://www.genecards.org/cgi-bin/carddisp.pl?gene=IL2RG
PLD3	Phospholipase D Family Member 3	Protein Coding	Q8IV08	51	GC19P040348	22.5423	https://www.genecards.org/cgi-bin/carddisp.pl?gene=PLD3
SERPINH1	Serpin Family H Member 1	Protein Coding	P50454	55	GC11P075562	22.5179	https://www.genecards.org/cgi-bin/carddisp.pl?gene=SERPINH1
FAH	Fumarylacetoacetate Hydrolase	Protein Coding	P16930	55	GC15P080152	22.5009	https://www.genecards.org/cgi-bin/carddisp.pl?gene=FAH
FZD4	Frizzled Class Receptor 4	Protein Coding	Q9ULV1	58	GC11M086945	22.5008	https://www.genecards.org/cgi-bin/carddisp.pl?gene=FZD4
MT-TH	Mitochondrially Encoded TRNA-His (CAU/C)	RNA Gene		19	GCMTP012140	22.4988	https://www.genecards.org/cgi-bin/carddisp.pl?gene=MT-TH
RARA	Retinoic Acid Receptor Alpha	Protein Coding	P10276	59	GC17P040309	22.4902	https://www.genecards.org/cgi-bin/carddisp.pl?gene=RARA
EMD	Emerin	Protein Coding	P50402	54	GC0XP154379	22.4537	https://www.genecards.org/cgi-bin/carddisp.pl?gene=EMD
IL37	Interleukin 37	Protein Coding	Q9NZH6	48	GC02P143683	22.4497	https://www.genecards.org/cgi-bin/carddisp.pl?gene=IL37
ARL6	ADP Ribosylation Factor Like GTPase 6	Protein Coding	Q9H0F7	49	GC03P097764	22.4438	https://www.genecards.org/cgi-bin/carddisp.pl?gene=ARL6
SCT	Secretin	Protein Coding	P09683	42	GC11M000626	22.4366	https://www.genecards.org/cgi-bin/carddisp.pl?gene=SCT
RAD51	RAD51 Recombinase	Protein Coding	Q06609	59	GC15P040694	22.4233	https://www.genecards.org/cgi-bin/carddisp.pl?gene=RAD51
NDUFV1	NADH:Ubiquinone Oxidoreductase Core Subunit V1	Protein Coding	P49821	53	GC11P089259	22.4	https://www.genecards.org/cgi-bin/carddisp.pl?gene=NDUFV1
AMBP	Alpha-1-Microglobulin/Bikunin Precursor	Protein Coding	P02760	52	GC09M114060	22.3707	https://www.genecards.org/cgi-bin/carddisp.pl?gene=AMBP
ATP13A2	ATPase Cation Transporting 13A2	Protein Coding	Q9NQ11	53	GC01M016985	22.3705	https://www.genecards.org/cgi-bin/carddisp.pl?gene=ATP13A2
TRIP11	Thyroid Hormone Receptor Interactor 11	Protein Coding	Q15643	50	GC14M091965	22.3606	https://www.genecards.org/cgi-bin/carddisp.pl?gene=TRIP11
GSN	Gelsolin	Protein Coding	P06396	58	GC09P121201	22.3433	https://www.genecards.org/cgi-bin/carddisp.pl?gene=GSN
DDC	Dopa Decarboxylase	Protein Coding	P20711	59	GC07M050458	22.3364	https://www.genecards.org/cgi-bin/carddisp.pl?gene=DDC
TNFSF10	TNF Superfamily Member 10	Protein Coding	P50591	53	GC03M172505	22.3177	https://www.genecards.org/cgi-bin/carddisp.pl?gene=TNFSF10
NCSTN	Nicastrin	Protein Coding	Q92542	58	GC01P160343	22.3003	https://www.genecards.org/cgi-bin/carddisp.pl?gene=NCSTN
FYN	FYN Proto-Oncogene, Src Family Tyrosine Kinase	Protein Coding	P06241	56	GC06M111660	22.2975	https://www.genecards.org/cgi-bin/carddisp.pl?gene=FYN
RPS27A	Ribosomal Protein S27a	Protein Coding	P62979	52	GC02P055231	22.2974	https://www.genecards.org/cgi-bin/carddisp.pl?gene=RPS27A
BLM	BLM RecQ Like Helicase	Protein Coding	P54132	58	GC15P090717	22.2909	https://www.genecards.org/cgi-bin/carddisp.pl?gene=BLM
IFNGR2	Interferon Gamma Receptor 2	Protein Coding	P38484	53	GC21P033402	22.2788	https://www.genecards.org/cgi-bin/carddisp.pl?gene=IFNGR2
APOH	Apolipoprotein H	Protein Coding	P02749	53	GC17M066212	22.2653	https://www.genecards.org/cgi-bin/carddisp.pl?gene=APOH
DANCR	Differentiation Antagonizing Non-Protein Coding RNA	RNA Gene	P0C864	30	GC04P052712	22.2599	https://www.genecards.org/cgi-bin/carddisp.pl?gene=DANCR
COPDA1	Chronic Obstructive Pulmonary Disease Associated LncRNA 1	RNA Gene		12	GC14M120144	22.2395	https://www.genecards.org/cgi-bin/carddisp.pl?gene=COPDA1
LRP1	LDL Receptor Related Protein 1	Protein Coding	Q07954	56	GC12P057128	22.2391	https://www.genecards.org/cgi-bin/carddisp.pl?gene=LRP1
CSPP1	Centrosome And Spindle Pole Associated Protein 1	Protein Coding	Q1MSJ5	47	GC08P067062	22.1927	https://www.genecards.org/cgi-bin/carddisp.pl?gene=CSPP1
RAD51C	RAD51 Paralog C	Protein Coding	O43502	52	GC17P058692	22.1873	https://www.genecards.org/cgi-bin/carddisp.pl?gene=RAD51C
ARL13B	ADP Ribosylation Factor Like GTPase 13B	Protein Coding	Q3SXY8	48	GC03P093980	22.1862	https://www.genecards.org/cgi-bin/carddisp.pl?gene=ARL13B
PAH	Phenylalanine Hydroxylase	Protein Coding	P00439	56	GC12M102836	22.1808	https://www.genecards.org/cgi-bin/carddisp.pl?gene=PAH
LOC129390514	MPRA-Validated Peak1864 Silencer	Functional Element		8	GC12P088062	22.1763	https://www.genecards.org/cgi-bin/carddisp.pl?gene=LOC129390514
MCL1	MCL1 Apoptosis Regulator, BCL2 Family Member	Protein Coding	Q07820	56	GC01M160760	22.1725	https://www.genecards.org/cgi-bin/carddisp.pl?gene=MCL1
TAP1	Transporter 1, ATP Binding Cassette Subfamily B Member	Protein Coding	Q03518	56	GC06M093850	22.1583	https://www.genecards.org/cgi-bin/carddisp.pl?gene=TAP1
RTEL1-TNFRSF6B	RTEL1-TNFRSF6B Readthrough (NMD Candidate)	RNA Gene		25	GC20P063657	22.1576	https://www.genecards.org/cgi-bin/carddisp.pl?gene=RTEL1-TNFRSF6B
MIR139	MicroRNA 139	RNA Gene		28	GC11M072615	22.1559	https://www.genecards.org/cgi-bin/carddisp.pl?gene=MIR139
NPPC	Natriuretic Peptide C	Protein Coding	P23582	50	GC02M231921	22.1425	https://www.genecards.org/cgi-bin/carddisp.pl?gene=NPPC
TPMT	Thiopurine S-Methyltransferase	Protein Coding	P51580	55	GC06M018128	22.1235	https://www.genecards.org/cgi-bin/carddisp.pl?gene=TPMT
SLC12A6	Solute Carrier Family 12 Member 6	Protein Coding	Q9UHW9	54	GC15M034229	22.1186	https://www.genecards.org/cgi-bin/carddisp.pl?gene=SLC12A6
UTS2	Urotensin 2	Protein Coding	O95399	48	GC01M007843	22.103	https://www.genecards.org/cgi-bin/carddisp.pl?gene=UTS2
MMP8	Matrix Metallopeptidase 8	Protein Coding	P22894	56	GC11M126172	22.0939	https://www.genecards.org/cgi-bin/carddisp.pl?gene=MMP8
MT-TN	Mitochondrially Encoded TRNA-Asn (AAU/C)	RNA Gene		19	GCMTM005659	22.0883	https://www.genecards.org/cgi-bin/carddisp.pl?gene=MT-TN
CYP24A1	Cytochrome P450 Family 24 Subfamily A Member 1	Protein Coding	Q07973	55	GC20M054153	22.0778	https://www.genecards.org/cgi-bin/carddisp.pl?gene=CYP24A1
LAMA5	Laminin Subunit Alpha 5	Protein Coding	O15230	52	GC20M062307	22.0762	https://www.genecards.org/cgi-bin/carddisp.pl?gene=LAMA5
PACRG	Parkin Coregulated	Protein Coding	Q96M98	49	GC06P162727	22.0676	https://www.genecards.org/cgi-bin/carddisp.pl?gene=PACRG
LEPQTL1	Leptin, Serum Levels Of	Genetic Locus		10	GC02U903086	22.0341	https://www.genecards.org/cgi-bin/carddisp.pl?gene=LEPQTL1
TLR1	Toll Like Receptor 1	Protein Coding	Q15399	57	GC04M038793	22.0251	https://www.genecards.org/cgi-bin/carddisp.pl?gene=TLR1
MIR27B	MicroRNA 27b	RNA Gene		28	GC09P100480	22.0214	https://www.genecards.org/cgi-bin/carddisp.pl?gene=MIR27B
TBX21	T-Box Transcription Factor 21	Protein Coding	Q9UL17	54	GC17P047733	22.0137	https://www.genecards.org/cgi-bin/carddisp.pl?gene=TBX21
PF4	Platelet Factor 4	Protein Coding	P02776	50	GC04M073980	22.0118	https://www.genecards.org/cgi-bin/carddisp.pl?gene=PF4
MMUT	Methylmalonyl-CoA Mutase	Protein Coding	P22033	54	GC06M049430	21.9997	https://www.genecards.org/cgi-bin/carddisp.pl?gene=MMUT
MIR330	MicroRNA 330	RNA Gene		28	GC19M092938	21.9765	https://www.genecards.org/cgi-bin/carddisp.pl?gene=MIR330
GCDH	Glutaryl-CoA Dehydrogenase	Protein Coding	Q92947	54	GC19P012891	21.9685	https://www.genecards.org/cgi-bin/carddisp.pl?gene=GCDH
POLR1C	RNA Polymerase I And III Subunit C	Protein Coding	O15160	53	GC06P135045	21.9674	https://www.genecards.org/cgi-bin/carddisp.pl?gene=POLR1C
IDS	Iduronate 2-Sulfatase	Protein Coding	P22304	56	GC0XM149476	21.9665	https://www.genecards.org/cgi-bin/carddisp.pl?gene=IDS
RNASEH2B	Ribonuclease H2 Subunit B	Protein Coding	Q5TBB1	46	GC13P050909	21.9527	https://www.genecards.org/cgi-bin/carddisp.pl?gene=RNASEH2B
PHEX	Phosphate Regulating Endopeptidase X-Linked	Protein Coding	P78562	51	GC0XP022032	21.9514	https://www.genecards.org/cgi-bin/carddisp.pl?gene=PHEX
CACNA1C	Calcium Voltage-Gated Channel Subunit Alpha1 C	Protein Coding	Q13936	58	GC12P001970	21.9465	https://www.genecards.org/cgi-bin/carddisp.pl?gene=CACNA1C
LHX1	LIM Homeobox 1	Protein Coding	P48742	49	GC17P112060	21.9423	https://www.genecards.org/cgi-bin/carddisp.pl?gene=LHX1
ADCY10	Adenylate Cyclase 10	Protein Coding	Q96PN6	52	GC01M167809	21.924	https://www.genecards.org/cgi-bin/carddisp.pl?gene=ADCY10
ERAP1	Endoplasmic Reticulum Aminopeptidase 1	Protein Coding	Q9NZ08	53	GC05M096760	21.9128	https://www.genecards.org/cgi-bin/carddisp.pl?gene=ERAP1
KMT2A	Lysine Methyltransferase 2A	Protein Coding	Q03164	56	GC11P118436	21.9075	https://www.genecards.org/cgi-bin/carddisp.pl?gene=KMT2A
CCAT1	Colon Cancer Associated Transcript 1	RNA Gene		22	GC08M127207	21.907	https://www.genecards.org/cgi-bin/carddisp.pl?gene=CCAT1
HPSE2	Heparanase 2 (Inactive)	Protein Coding	Q8WWQ2	48	GC10M098457	21.8988	https://www.genecards.org/cgi-bin/carddisp.pl?gene=HPSE2
NR1H2	Nuclear Receptor Subfamily 1 Group H Member 2	Protein Coding	P55055	54	GC19P050329	21.8942	https://www.genecards.org/cgi-bin/carddisp.pl?gene=NR1H2
MT-ND4L	Mitochondrially Encoded NADH:Ubiquinone Oxidoreductase Core Subunit 4L	Protein Coding	P03901	35	GCMTP010472	21.873	https://www.genecards.org/cgi-bin/carddisp.pl?gene=MT-ND4L
PIK3CB	Phosphatidylinositol-4,5-Bisphosphate 3-Kinase Catalytic Subunit Beta	Protein Coding	P42338	56	GC03M138652	21.87	https://www.genecards.org/cgi-bin/carddisp.pl?gene=PIK3CB
MTRR	5-Methyltetrahydrofolate-Homocysteine Methyltransferase Reductase	Protein Coding	Q9UBK8	53	GC05P007851	21.8302	https://www.genecards.org/cgi-bin/carddisp.pl?gene=MTRR
GATA6	GATA Binding Protein 6	Protein Coding	Q92908	55	GC18P022169	21.8295	https://www.genecards.org/cgi-bin/carddisp.pl?gene=GATA6
TRIM28	Tripartite Motif Containing 28	Protein Coding	Q13263	52	GC19P058544	21.8214	https://www.genecards.org/cgi-bin/carddisp.pl?gene=TRIM28
RAB33A	RAB33A, Member RAS Oncogene Family	Protein Coding	Q14088	45	GC0XP130110	21.8142	https://www.genecards.org/cgi-bin/carddisp.pl?gene=RAB33A
MIRLET7G	MicroRNA Let-7g	RNA Gene		26	GC03M052268	21.799	https://www.genecards.org/cgi-bin/carddisp.pl?gene=MIRLET7G
TXN	Thioredoxin	Protein Coding	P10599	55	GC09M110243	21.7915	https://www.genecards.org/cgi-bin/carddisp.pl?gene=TXN
POT1	Protection Of Telomeres 1	Protein Coding	Q9NUX5	50	GC07M124822	21.7865	https://www.genecards.org/cgi-bin/carddisp.pl?gene=POT1
TSLP	Thymic Stromal Lymphopoietin	Protein Coding	Q969D9	47	GC05P111070	21.7857	https://www.genecards.org/cgi-bin/carddisp.pl?gene=TSLP
CDK5	Cyclin Dependent Kinase 5	Protein Coding	Q00535	62	GC07M151053	21.7848	https://www.genecards.org/cgi-bin/carddisp.pl?gene=CDK5
PDE4A	Phosphodiesterase 4A	Protein Coding	P27815	54	GC19P010416	21.7812	https://www.genecards.org/cgi-bin/carddisp.pl?gene=PDE4A
HSPA8	Heat Shock Protein Family A (Hsp70) Member 8	Protein Coding	P11142	58	GC11M123057	21.7747	https://www.genecards.org/cgi-bin/carddisp.pl?gene=HSPA8
DCLRE1C	DNA Cross-Link Repair 1C	Protein Coding	Q96SD1	53	GC10M014897	21.7715	https://www.genecards.org/cgi-bin/carddisp.pl?gene=DCLRE1C
ELOVL4	ELOVL Fatty Acid Elongase 4	Protein Coding	Q9GZR5	53	GC06M079914	21.766	https://www.genecards.org/cgi-bin/carddisp.pl?gene=ELOVL4
CRNDE	Colorectal Neoplasia Differentially Expressed	RNA Gene		28	GC16M054962	21.7551	https://www.genecards.org/cgi-bin/carddisp.pl?gene=CRNDE
UCP2	Uncoupling Protein 2	Protein Coding	P55851	55	GC11M073974	21.7543	https://www.genecards.org/cgi-bin/carddisp.pl?gene=UCP2
MIR486-1	MicroRNA 486-1	RNA Gene		26	GC08M041660	21.7519	https://www.genecards.org/cgi-bin/carddisp.pl?gene=MIR486-1
NTRK2	Neurotrophic Receptor Tyrosine Kinase 2	Protein Coding	Q16620	62	GC09P084668	21.7439	https://www.genecards.org/cgi-bin/carddisp.pl?gene=NTRK2
NRG1	Neuregulin 1	Protein Coding	Q02297	58	GC08P031639	21.7321	https://www.genecards.org/cgi-bin/carddisp.pl?gene=NRG1
MIR324	MicroRNA 324	RNA Gene		28	GC17M007223	21.71	https://www.genecards.org/cgi-bin/carddisp.pl?gene=MIR324
PLA2R1	Phospholipase A2 Receptor 1	Protein Coding	Q13018	47	GC02M159924	21.7033	https://www.genecards.org/cgi-bin/carddisp.pl?gene=PLA2R1
ERCC1	ERCC Excision Repair 1, Endonuclease Non-Catalytic Subunit	Protein Coding	P07992	54	GC19M092923	21.6988	https://www.genecards.org/cgi-bin/carddisp.pl?gene=ERCC1
ITGA2B	Integrin Subunit Alpha 2b	Protein Coding	P08514	60	GC17M077853	21.6939	https://www.genecards.org/cgi-bin/carddisp.pl?gene=ITGA2B
CCR7	C-C Motif Chemokine Receptor 7	Protein Coding	P32248	53	GC17M077631	21.6791	https://www.genecards.org/cgi-bin/carddisp.pl?gene=CCR7
ENO2	Enolase 2	Protein Coding	P09104	56	GC12P006913	21.6716	https://www.genecards.org/cgi-bin/carddisp.pl?gene=ENO2
CD59	CD59 Molecule (CD59 Blood Group)	Protein Coding	P13987	55	GC11M033717	21.6662	https://www.genecards.org/cgi-bin/carddisp.pl?gene=CD59
CEACAM3	CEA Cell Adhesion Molecule 3	Protein Coding	P40198	51	GC19P041796	21.6645	https://www.genecards.org/cgi-bin/carddisp.pl?gene=CEACAM3
MIR328	MicroRNA 328	RNA Gene		27	GC16M067512	21.663	https://www.genecards.org/cgi-bin/carddisp.pl?gene=MIR328
RPL11	Ribosomal Protein L11	Protein Coding	P62913	56	GC01P023691	21.6508	https://www.genecards.org/cgi-bin/carddisp.pl?gene=RPL11
HHIP	Hedgehog Interacting Protein	Protein Coding	Q96QV1	49	GC04P144645	21.6496	https://www.genecards.org/cgi-bin/carddisp.pl?gene=HHIP
SGSH	N-Sulfoglucosamine Sulfohydrolase	Protein Coding	P51688	54	GC17M080296	21.6343	https://www.genecards.org/cgi-bin/carddisp.pl?gene=SGSH
EMSLR	E2F1 MRNA Stabilizing LncRNA	RNA Gene		19	GC07P106459	21.6304	https://www.genecards.org/cgi-bin/carddisp.pl?gene=EMSLR
NAT2	N-Acetyltransferase 2	Protein Coding	P11245	51	GC08P018391	21.6281	https://www.genecards.org/cgi-bin/carddisp.pl?gene=NAT2
GSR	Glutathione-Disulfide Reductase	Protein Coding	P00390	59	GC08M030678	21.6271	https://www.genecards.org/cgi-bin/carddisp.pl?gene=GSR
XRCC1	X-Ray Repair Cross Complementing 1	Protein Coding	P18887	54	GC19M043543	21.6168	https://www.genecards.org/cgi-bin/carddisp.pl?gene=XRCC1
CD81	CD81 Molecule	Protein Coding	P60033	54	GC11P010694	21.6117	https://www.genecards.org/cgi-bin/carddisp.pl?gene=CD81
DNAJC5	DnaJ Heat Shock Protein Family (Hsp40) Member C5	Protein Coding	Q9H3Z4	51	GC20P063895	21.5916	https://www.genecards.org/cgi-bin/carddisp.pl?gene=DNAJC5
TNFSF15	TNF Superfamily Member 15	Protein Coding	O95150	52	GC09M114784	21.5901	https://www.genecards.org/cgi-bin/carddisp.pl?gene=TNFSF15
CXCL9	C-X-C Motif Chemokine Ligand 9	Protein Coding	Q07325	48	GC04M076001	21.5777	https://www.genecards.org/cgi-bin/carddisp.pl?gene=CXCL9
HSPA5	Heat Shock Protein Family A (Hsp70) Member 5	Protein Coding	P11021	58	GC09M125234	21.559	https://www.genecards.org/cgi-bin/carddisp.pl?gene=HSPA5
ERCC4	ERCC Excision Repair 4, Endonuclease Catalytic Subunit	Protein Coding	Q92889	54	GC16P013920	21.558	https://www.genecards.org/cgi-bin/carddisp.pl?gene=ERCC4
ALDOB	Aldolase, Fructose-Bisphosphate B	Protein Coding	P05062	54	GC09M101420	21.5566	https://www.genecards.org/cgi-bin/carddisp.pl?gene=ALDOB
MKI67	Marker Of Proliferation Ki-67	Protein Coding	P46013	52	GC10M128096	21.5565	https://www.genecards.org/cgi-bin/carddisp.pl?gene=MKI67
LOX	Lysyl Oxidase	Protein Coding	P28300	56	GC05M122063	21.5441	https://www.genecards.org/cgi-bin/carddisp.pl?gene=LOX
CLN5	CLN5 Intracellular Trafficking Protein	Protein Coding	O75503	50	GC13P076990	21.5354	https://www.genecards.org/cgi-bin/carddisp.pl?gene=CLN5
KAAG1	Kidney Associated DCDC2 Antisense RNA 1	RNA Gene	Q9UBP8	31	GC06P024356	21.5172	https://www.genecards.org/cgi-bin/carddisp.pl?gene=KAAG1
MYCN	MYCN Proto-Oncogene, BHLH Transcription Factor	Protein Coding	P04198	55	GC02P015966	21.4978	https://www.genecards.org/cgi-bin/carddisp.pl?gene=MYCN
GCLC	Glutamate-Cysteine Ligase Catalytic Subunit	Protein Coding	P48506	53	GC06M053497	21.4964	https://www.genecards.org/cgi-bin/carddisp.pl?gene=GCLC
CYP1A2	Cytochrome P450 Family 1 Subfamily A Member 2	Protein Coding	P05177	54	GC15P074748	21.491	https://www.genecards.org/cgi-bin/carddisp.pl?gene=CYP1A2
TCF7L2	Transcription Factor 7 Like 2	Protein Coding	Q9NQB0	54	GC10P112950	21.4909	https://www.genecards.org/cgi-bin/carddisp.pl?gene=TCF7L2
COX10	Cytochrome C Oxidase Assembly Factor Heme A:Farnesyltransferase COX10	Protein Coding	Q12887	52	GC17P014069	21.4898	https://www.genecards.org/cgi-bin/carddisp.pl?gene=COX10
NAMPT	Nicotinamide Phosphoribosyltransferase	Protein Coding	P43490	55	GC07M106248	21.4816	https://www.genecards.org/cgi-bin/carddisp.pl?gene=NAMPT
MIR423	MicroRNA 423	RNA Gene		26	GC17P030117	21.464	https://www.genecards.org/cgi-bin/carddisp.pl?gene=MIR423
TRAF3IP2	TRAF3 Interacting Protein 2	Protein Coding	O43734	52	GC06M111555	21.4633	https://www.genecards.org/cgi-bin/carddisp.pl?gene=TRAF3IP2
DHX34	DExH-Box Helicase 34	Protein Coding	Q14147	45	GC19P047349	21.4614	https://www.genecards.org/cgi-bin/carddisp.pl?gene=DHX34
FLNC	Filamin C	Protein Coding	Q14315	54	GC07P128830	21.4451	https://www.genecards.org/cgi-bin/carddisp.pl?gene=FLNC
ERBB4	Erb-B2 Receptor Tyrosine Kinase 4	Protein Coding	Q15303	63	GC02M211375	21.439	https://www.genecards.org/cgi-bin/carddisp.pl?gene=ERBB4
TGM1	Transglutaminase 1	Protein Coding	P22735	54	GC14M024249	21.439	https://www.genecards.org/cgi-bin/carddisp.pl?gene=TGM1
CFAP418	Cilia And Flagella Associated Protein 418	Protein Coding	Q96NL8	41	GC08M095245	21.4352	https://www.genecards.org/cgi-bin/carddisp.pl?gene=CFAP418
CLLU1	Chronic Lymphocytic Leukemia Up-Regulated 1	RNA Gene	Q5K131	27	GC12P092422	21.4313	https://www.genecards.org/cgi-bin/carddisp.pl?gene=CLLU1
MIR20B	MicroRNA 20b	RNA Gene		20	GC0XM134451	21.4296	https://www.genecards.org/cgi-bin/carddisp.pl?gene=MIR20B
ZFYVE26	Zinc Finger FYVE-Type Containing 26	Protein Coding	Q68DK2	47	GC14M067727	21.4272	https://www.genecards.org/cgi-bin/carddisp.pl?gene=ZFYVE26
FTO	FTO Alpha-Ketoglutarate Dependent Dioxygenase	Protein Coding	Q9C0B1	55	GC16P082352	21.4116	https://www.genecards.org/cgi-bin/carddisp.pl?gene=FTO
CHIT1	Chitinase 1	Protein Coding	Q13231	53	GC01M203213	21.4043	https://www.genecards.org/cgi-bin/carddisp.pl?gene=CHIT1
PTPRO	Protein Tyrosine Phosphatase Receptor Type O	Protein Coding	Q16827	53	GC12P039278	21.4037	https://www.genecards.org/cgi-bin/carddisp.pl?gene=PTPRO
EYS	Eyes Shut Homolog	Protein Coding	Q5T1H1	43	GC06M063719	21.3785	https://www.genecards.org/cgi-bin/carddisp.pl?gene=EYS
ITGB4	Integrin Subunit Beta 4	Protein Coding	P16144	58	GC17P075721	21.3674	https://www.genecards.org/cgi-bin/carddisp.pl?gene=ITGB4
GNB3	G Protein Subunit Beta 3	Protein Coding	P16520	55	GC12P006839	21.3513	https://www.genecards.org/cgi-bin/carddisp.pl?gene=GNB3
FKRP	Fukutin Related Protein	Protein Coding	Q9H9S5	48	GC19P113296	21.3464	https://www.genecards.org/cgi-bin/carddisp.pl?gene=FKRP
LRBA	LPS Responsive Beige-Like Anchor Protein	Protein Coding	P50851	49	GC04M150264	21.3349	https://www.genecards.org/cgi-bin/carddisp.pl?gene=LRBA
DLEU1	Deleted In Lymphocytic Leukemia 1	RNA Gene	O43261	36	GC13P050677	21.3119	https://www.genecards.org/cgi-bin/carddisp.pl?gene=DLEU1
DOCK8	Dedicator Of Cytokinesis 8	Protein Coding	Q8NF50	54	GC09P000267	21.3009	https://www.genecards.org/cgi-bin/carddisp.pl?gene=DOCK8
ABCC9	ATP Binding Cassette Subfamily C Member 9	Protein Coding	O60706	54	GC12M021797	21.2743	https://www.genecards.org/cgi-bin/carddisp.pl?gene=ABCC9
SOX11	SRY-Box Transcription Factor 11	Protein Coding	P35716	49	GC02P005707	21.2658	https://www.genecards.org/cgi-bin/carddisp.pl?gene=SOX11
OXTR	Oxytocin Receptor	Protein Coding	P30559	56	GC03M008767	21.2493	https://www.genecards.org/cgi-bin/carddisp.pl?gene=OXTR
SGK1	Serum/Glucocorticoid Regulated Kinase 1	Protein Coding	O00141	58	GC06M134169	21.2438	https://www.genecards.org/cgi-bin/carddisp.pl?gene=SGK1
CA2	Carbonic Anhydrase 2	Protein Coding	P00918	59	GC08P085463	21.2332	https://www.genecards.org/cgi-bin/carddisp.pl?gene=CA2
HNMT	Histamine N-Methyltransferase	Protein Coding	P50135	54	GC02P137964	21.231	https://www.genecards.org/cgi-bin/carddisp.pl?gene=HNMT
IDO1	Indoleamine 2,3-Dioxygenase 1	Protein Coding	P14902	55	GC08P040225	21.223	https://www.genecards.org/cgi-bin/carddisp.pl?gene=IDO1
IRF3	Interferon Regulatory Factor 3	Protein Coding	Q14653	54	GC19M049659	21.2216	https://www.genecards.org/cgi-bin/carddisp.pl?gene=IRF3
ADRB1	Adrenoceptor Beta 1	Protein Coding	P08588	57	GC10P114046	21.2207	https://www.genecards.org/cgi-bin/carddisp.pl?gene=ADRB1
TRIM32	Tripartite Motif Containing 32	Protein Coding	Q13049	52	GC09P116687	21.2019	https://www.genecards.org/cgi-bin/carddisp.pl?gene=TRIM32
MIR148B	MicroRNA 148b	RNA Gene		28	GC12P054337	21.19	https://www.genecards.org/cgi-bin/carddisp.pl?gene=MIR148B
IHH	Indian Hedgehog Signaling Molecule	Protein Coding	Q14623	55	GC02M219054	21.1883	https://www.genecards.org/cgi-bin/carddisp.pl?gene=IHH
CD55	CD55 Molecule (Cromer Blood Group)	Protein Coding	P08174	58	GC01P207321	21.1834	https://www.genecards.org/cgi-bin/carddisp.pl?gene=CD55
TCTN3	Tectonic Family Member 3	Protein Coding	Q6NUS6	48	GC10M095663	21.1833	https://www.genecards.org/cgi-bin/carddisp.pl?gene=TCTN3
HCRT	Hypocretin Neuropeptide Precursor	Protein Coding	O43612	48	GC17M077709	21.1568	https://www.genecards.org/cgi-bin/carddisp.pl?gene=HCRT
RPL5	Ribosomal Protein L5	Protein Coding	P46777	56	GC01P092845	21.1562	https://www.genecards.org/cgi-bin/carddisp.pl?gene=RPL5
AHR	Aryl Hydrocarbon Receptor	Protein Coding	P35869	55	GC07P016916	21.1503	https://www.genecards.org/cgi-bin/carddisp.pl?gene=AHR
EVC2	EvC Ciliary Complex Subunit 2	Protein Coding	Q86UK5	48	GC04M005569	21.1486	https://www.genecards.org/cgi-bin/carddisp.pl?gene=EVC2
EPAS1	Endothelial PAS Domain Protein 1	Protein Coding	Q99814	59	GC02P046293	21.1409	https://www.genecards.org/cgi-bin/carddisp.pl?gene=EPAS1
IGHE	Immunoglobulin Heavy Constant Epsilon	Protein Coding	P01854	40	GC14M119997	21.1397	https://www.genecards.org/cgi-bin/carddisp.pl?gene=IGHE
ATL1	Atlastin GTPase 1	Protein Coding	Q8WXF7	50	GC14P050532	21.1356	https://www.genecards.org/cgi-bin/carddisp.pl?gene=ATL1
PBRM1	Polybromo 1	Protein Coding	Q86U86	52	GC03M052545	21.1189	https://www.genecards.org/cgi-bin/carddisp.pl?gene=PBRM1
RNU4ATAC	RNA, U4atac Small Nuclear	RNA Gene		27	GC02P143804	21.1114	https://www.genecards.org/cgi-bin/carddisp.pl?gene=RNU4ATAC
NDE1	NudE Neurodevelopment Protein 1	Protein Coding	Q9NXR1	51	GC16P080799	21.11	https://www.genecards.org/cgi-bin/carddisp.pl?gene=NDE1
LOC106804612	Hemoglobin Subunit Alpha 2 Recombination Region	Functional Element		10	GC16P084256	21.0948	https://www.genecards.org/cgi-bin/carddisp.pl?gene=LOC106804612
AKT2	AKT Serine/Threonine Kinase 2	Protein Coding	P31751	62	GC19M040230	21.0684	https://www.genecards.org/cgi-bin/carddisp.pl?gene=AKT2
SLC7A7	Solute Carrier Family 7 Member 7	Protein Coding	Q9UM01	53	GC14M022773	21.0612	https://www.genecards.org/cgi-bin/carddisp.pl?gene=SLC7A7
HAX1	HCLS1 Associated Protein X-1	Protein Coding	O00165	51	GC01P164481	21.0323	https://www.genecards.org/cgi-bin/carddisp.pl?gene=HAX1
TNFRSF8	TNF Receptor Superfamily Member 8	Protein Coding	P28908	52	GC01P012063	21.0314	https://www.genecards.org/cgi-bin/carddisp.pl?gene=TNFRSF8
ATXN8OS	ATXN8 Opposite Strand LncRNA	RNA Gene	P0DMR3	33	GC13P070107	21.0311	https://www.genecards.org/cgi-bin/carddisp.pl?gene=ATXN8OS
POMT1	Protein O-Mannosyltransferase 1	Protein Coding	Q9Y6A1	54	GC09P131502	21.0185	https://www.genecards.org/cgi-bin/carddisp.pl?gene=POMT1
NSD2	Nuclear Receptor Binding SET Domain Protein 2	Protein Coding	O96028	53	GC04P003990	21.0148	https://www.genecards.org/cgi-bin/carddisp.pl?gene=NSD2
PCNA	Proliferating Cell Nuclear Antigen	Protein Coding	P12004	59	GC20M005114	20.9986	https://www.genecards.org/cgi-bin/carddisp.pl?gene=PCNA
ABHD5	Abhydrolase Domain Containing 5, Lysophosphatidic Acid Acyltransferase	Protein Coding	Q8WTS1	53	GC03P043846	20.9965	https://www.genecards.org/cgi-bin/carddisp.pl?gene=ABHD5
CNR1	Cannabinoid Receptor 1	Protein Coding	P21554	55	GC06M088139	20.995	https://www.genecards.org/cgi-bin/carddisp.pl?gene=CNR1
SGPL1	Sphingosine-1-Phosphate Lyase 1	Protein Coding	O95470	55	GC10P070815	20.9835	https://www.genecards.org/cgi-bin/carddisp.pl?gene=SGPL1
PRKD1	Protein Kinase D1	Protein Coding	Q15139	58	GC14M029576	20.9745	https://www.genecards.org/cgi-bin/carddisp.pl?gene=PRKD1
IGFBP2	Insulin Like Growth Factor Binding Protein 2	Protein Coding	P18065	53	GC02P216632	20.974	https://www.genecards.org/cgi-bin/carddisp.pl?gene=IGFBP2
CCDC40	Coiled-Coil Domain 40 Molecular Ruler Complex Subunit	Protein Coding	Q4G0X9	45	GC17P113318	20.9734	https://www.genecards.org/cgi-bin/carddisp.pl?gene=CCDC40
PKD1L3	Polycystin 1 Like 3, Transient Receptor Potential Channel Interacting	Protein Coding	Q7Z443	38	GC16M073303	20.9717	https://www.genecards.org/cgi-bin/carddisp.pl?gene=PKD1L3
BCOR	BCL6 Corepressor	Protein Coding	Q6W2J9	51	GC0XM040049	20.9682	https://www.genecards.org/cgi-bin/carddisp.pl?gene=BCOR
RPS26	Ribosomal Protein S26	Protein Coding	P62854	52	GC12P060592	20.9637	https://www.genecards.org/cgi-bin/carddisp.pl?gene=RPS26
ETS1	ETS Proto-Oncogene 1, Transcription Factor	Protein Coding	P14921	56	GC11M128458	20.9598	https://www.genecards.org/cgi-bin/carddisp.pl?gene=ETS1
MIR361	MicroRNA 361	RNA Gene		25	GC0XM085903	20.9551	https://www.genecards.org/cgi-bin/carddisp.pl?gene=MIR361
MIR149	MicroRNA 149	RNA Gene		30	GC02P240456	20.9382	https://www.genecards.org/cgi-bin/carddisp.pl?gene=MIR149
STK11	Serine/Threonine Kinase 11	Protein Coding	Q15831	59	GC19P001177	20.9364	https://www.genecards.org/cgi-bin/carddisp.pl?gene=STK11
SLC29A3	Solute Carrier Family 29 Member 3	Protein Coding	Q9BZD2	52	GC10P072137	20.9332	https://www.genecards.org/cgi-bin/carddisp.pl?gene=SLC29A3
WWOX	WW Domain Containing Oxidoreductase	Protein Coding	Q9NZC7	54	GC16P078099	20.9272	https://www.genecards.org/cgi-bin/carddisp.pl?gene=WWOX
PTX3	Pentraxin 3	Protein Coding	P26022	51	GC03P157436	20.9253	https://www.genecards.org/cgi-bin/carddisp.pl?gene=PTX3
TTC8	Tetratricopeptide Repeat Domain 8	Protein Coding	Q8TAM2	49	GC14P092472	20.9209	https://www.genecards.org/cgi-bin/carddisp.pl?gene=TTC8
FTH1	Ferritin Heavy Chain 1	Protein Coding	P02794	58	GC11M061959	20.9164	https://www.genecards.org/cgi-bin/carddisp.pl?gene=FTH1
CORIN	Corin, Serine Peptidase	Protein Coding	Q9Y5Q5	53	GC04M047596	20.9032	https://www.genecards.org/cgi-bin/carddisp.pl?gene=CORIN
RPS19	Ribosomal Protein S19	Protein Coding	P39019	56	GC19P113140	20.9023	https://www.genecards.org/cgi-bin/carddisp.pl?gene=RPS19
AXIN2	Axin 2	Protein Coding	Q9Y2T1	58	GC17M065528	20.8861	https://www.genecards.org/cgi-bin/carddisp.pl?gene=AXIN2
MAPK10	Mitogen-Activated Protein Kinase 10	Protein Coding	P53779	55	GC04M085990	20.8689	https://www.genecards.org/cgi-bin/carddisp.pl?gene=MAPK10
KIF5A	Kinesin Family Member 5A	Protein Coding	Q12840	54	GC12P060685	20.8615	https://www.genecards.org/cgi-bin/carddisp.pl?gene=KIF5A
EIF2B4	Eukaryotic Translation Initiation Factor 2B Subunit Delta	Protein Coding	Q9UI10	52	GC02M027364	20.8533	https://www.genecards.org/cgi-bin/carddisp.pl?gene=EIF2B4
MMP13	Matrix Metallopeptidase 13	Protein Coding	P45452	59	GC11M102942	20.8491	https://www.genecards.org/cgi-bin/carddisp.pl?gene=MMP13
FANCA	FA Complementation Group A	Protein Coding	O15360	59	GC16M090078	20.8307	https://www.genecards.org/cgi-bin/carddisp.pl?gene=FANCA
DVL1	Dishevelled Segment Polarity Protein 1	Protein Coding	O14640	55	GC01M001335	20.8292	https://www.genecards.org/cgi-bin/carddisp.pl?gene=DVL1
SLC41A1	Solute Carrier Family 41 Member 1	Protein Coding	Q8IVJ1	47	GC01M205789	20.8212	https://www.genecards.org/cgi-bin/carddisp.pl?gene=SLC41A1
PLEC	Plectin	Protein Coding	Q15149	52	GC08M146598	20.8186	https://www.genecards.org/cgi-bin/carddisp.pl?gene=PLEC
TTC7A	Tetratricopeptide Repeat Domain 7A	Protein Coding	Q9ULT0	47	GC02P046919	20.8137	https://www.genecards.org/cgi-bin/carddisp.pl?gene=TTC7A
MC4R	Melanocortin 4 Receptor	Protein Coding	P32245	55	GC18M060371	20.7904	https://www.genecards.org/cgi-bin/carddisp.pl?gene=MC4R
GLS	Glutaminase	Protein Coding	O94925	58	GC02P190880	20.7874	https://www.genecards.org/cgi-bin/carddisp.pl?gene=GLS
BTNL2	Butyrophilin Like 2	Protein Coding	Q9UIR0	48	GC06M032393	20.7829	https://www.genecards.org/cgi-bin/carddisp.pl?gene=BTNL2
CCR6	C-C Motif Chemokine Receptor 6	Protein Coding	P51684	52	GC06P167111	20.7721	https://www.genecards.org/cgi-bin/carddisp.pl?gene=CCR6
MIRLET7I	MicroRNA Let-7i	RNA Gene		28	GC12P062690	20.7658	https://www.genecards.org/cgi-bin/carddisp.pl?gene=MIRLET7I
MUTYH	MutY DNA Glycosylase	Protein Coding	Q9UIF7	53	GC01M045329	20.7589	https://www.genecards.org/cgi-bin/carddisp.pl?gene=MUTYH
TGM2	Transglutaminase 2	Protein Coding	P21980	56	GC20M038127	20.7512	https://www.genecards.org/cgi-bin/carddisp.pl?gene=TGM2
LCA5	Lebercilin LCA5	Protein Coding	Q86VQ0	47	GC06M079484	20.7388	https://www.genecards.org/cgi-bin/carddisp.pl?gene=LCA5
BBIP1	BBSome Interacting Protein 1	Protein Coding	A8MTZ0	40	GC10M110898	20.7301	https://www.genecards.org/cgi-bin/carddisp.pl?gene=BBIP1
PAX5	Paired Box 5	Protein Coding	Q02548	54	GC09M037043	20.7294	https://www.genecards.org/cgi-bin/carddisp.pl?gene=PAX5
FLVCR1	FLVCR Choline And Heme Transporter 1	Protein Coding	Q9Y5Y0	48	GC01P212858	20.7204	https://www.genecards.org/cgi-bin/carddisp.pl?gene=FLVCR1
CTSG	Cathepsin G	Protein Coding	P08311	53	GC14M024573	20.7198	https://www.genecards.org/cgi-bin/carddisp.pl?gene=CTSG
CDKN3	Cyclin Dependent Kinase Inhibitor 3	Protein Coding	Q16667	51	GC14P054398	20.7197	https://www.genecards.org/cgi-bin/carddisp.pl?gene=CDKN3
HADHA	Hydroxyacyl-CoA Dehydrogenase Trifunctional Multienzyme Complex Subunit Alpha	Protein Coding	P40939	55	GC02M026190	20.7153	https://www.genecards.org/cgi-bin/carddisp.pl?gene=HADHA
TRPV1	Transient Receptor Potential Cation Channel Subfamily V Member 1	Protein Coding	Q8NER1	56	GC17M003565	20.7077	https://www.genecards.org/cgi-bin/carddisp.pl?gene=TRPV1
SLC22A2	Solute Carrier Family 22 Member 2	Protein Coding	O15244	52	GC06M160222	20.6979	https://www.genecards.org/cgi-bin/carddisp.pl?gene=SLC22A2
SLC6A19	Solute Carrier Family 6 Member 19	Protein Coding	Q695T7	51	GC05P001201	20.6893	https://www.genecards.org/cgi-bin/carddisp.pl?gene=SLC6A19
DGUOK	Deoxyguanosine Kinase	Protein Coding	Q16854	52	GC02P073926	20.6775	https://www.genecards.org/cgi-bin/carddisp.pl?gene=DGUOK
PEX26	Peroxisomal Biogenesis Factor 26	Protein Coding	Q7Z412	48	GC22P069880	20.6756	https://www.genecards.org/cgi-bin/carddisp.pl?gene=PEX26
FARSB	Phenylalanyl-TRNA Synthetase Subunit Beta	Protein Coding	Q9NSD9	51	GC02M222570	20.6682	https://www.genecards.org/cgi-bin/carddisp.pl?gene=FARSB
SCN1A	Sodium Voltage-Gated Channel Alpha Subunit 1	Protein Coding	P35498	56	GC02M165989	20.6675	https://www.genecards.org/cgi-bin/carddisp.pl?gene=SCN1A
MT-TP	Mitochondrially Encoded TRNA-Pro (CCN)	RNA Gene		15	GCMTM015957	20.6667	https://www.genecards.org/cgi-bin/carddisp.pl?gene=MT-TP
CCR3	C-C Motif Chemokine Receptor 3	Protein Coding	P51677	54	GC03P057390	20.6582	https://www.genecards.org/cgi-bin/carddisp.pl?gene=CCR3
FOXO3	Forkhead Box O3	Protein Coding	O43524	56	GC06P108559	20.6388	https://www.genecards.org/cgi-bin/carddisp.pl?gene=FOXO3
GREM1	Gremlin 1, DAN Family BMP Antagonist	Protein Coding	O60565	52	GC15P156897	20.6345	https://www.genecards.org/cgi-bin/carddisp.pl?gene=GREM1
PTHLH	Parathyroid Hormone Like Hormone	Protein Coding	P12272	55	GC12M029767	20.6219	https://www.genecards.org/cgi-bin/carddisp.pl?gene=PTHLH
ANK3	Ankyrin 3	Protein Coding	Q12955	51	GC10M060026	20.6132	https://www.genecards.org/cgi-bin/carddisp.pl?gene=ANK3
GRK1	G Protein-Coupled Receptor Kinase 1	Protein Coding	Q15835	51	GC13P113829	20.6129	https://www.genecards.org/cgi-bin/carddisp.pl?gene=GRK1
TRA-TGC7-1	TRNA-Ala (Anticodon TGC) 7-1	RNA Gene		14	GC06M093612	20.61	https://www.genecards.org/cgi-bin/carddisp.pl?gene=TRA-TGC7-1
CISH	Cytokine Inducible SH2 Containing Protein	Protein Coding	Q9NSE2	53	GC03M053819	20.6082	https://www.genecards.org/cgi-bin/carddisp.pl?gene=CISH
MSR1	Macrophage Scavenger Receptor 1	Protein Coding	P21757	54	GC08M016107	20.5877	https://www.genecards.org/cgi-bin/carddisp.pl?gene=MSR1
PLA2G2A	Phospholipase A2 Group IIA	Protein Coding	P14555	55	GC01M019975	20.5858	https://www.genecards.org/cgi-bin/carddisp.pl?gene=PLA2G2A
ITGAL	Integrin Subunit Alpha L	Protein Coding	P20701	55	GC16P030472	20.5745	https://www.genecards.org/cgi-bin/carddisp.pl?gene=ITGAL
ATP8B1	ATPase Phospholipid Transporting 8B1	Protein Coding	O43520	48	GC18M057646	20.5697	https://www.genecards.org/cgi-bin/carddisp.pl?gene=ATP8B1
PLAUR	Plasminogen Activator, Urokinase Receptor	Protein Coding	Q03405	53	GC19M043646	20.5572	https://www.genecards.org/cgi-bin/carddisp.pl?gene=PLAUR
CTSK	Cathepsin K	Protein Coding	P43235	58	GC01M160791	20.545	https://www.genecards.org/cgi-bin/carddisp.pl?gene=CTSK
MIR155HG	MIR155 Host Gene	RNA Gene	C0HMA1	28	GC21P025650	20.5277	https://www.genecards.org/cgi-bin/carddisp.pl?gene=MIR155HG
SCN2A	Sodium Voltage-Gated Channel Alpha Subunit 2	Protein Coding	Q99250	57	GC02P165194	20.5272	https://www.genecards.org/cgi-bin/carddisp.pl?gene=SCN2A
MT-TQ	Mitochondrially Encoded TRNA-Gln (CAA/G)	RNA Gene		19	GCMTM004331	20.5189	https://www.genecards.org/cgi-bin/carddisp.pl?gene=MT-TQ
ARG1	Arginase 1	Protein Coding	P05089	58	GC06P136455	20.5143	https://www.genecards.org/cgi-bin/carddisp.pl?gene=ARG1
SLC4A4	Solute Carrier Family 4 Member 4	Protein Coding	Q9Y6R1	55	GC04P071063	20.4886	https://www.genecards.org/cgi-bin/carddisp.pl?gene=SLC4A4
DNAH5	Dynein Axonemal Heavy Chain 5	Protein Coding	Q8TE73	48	GC05M013693	20.4751	https://www.genecards.org/cgi-bin/carddisp.pl?gene=DNAH5
MMP7	Matrix Metallopeptidase 7	Protein Coding	P09237	56	GC11M126171	20.4745	https://www.genecards.org/cgi-bin/carddisp.pl?gene=MMP7
HDAC4	Histone Deacetylase 4	Protein Coding	P56524	61	GC02M239048	20.4717	https://www.genecards.org/cgi-bin/carddisp.pl?gene=HDAC4
MIR215	MicroRNA 215	RNA Gene		26	GC01M220117	20.4506	https://www.genecards.org/cgi-bin/carddisp.pl?gene=MIR215
ICOS	Inducible T Cell Costimulator	Protein Coding	Q9Y6W8	53	GC02P203937	20.4496	https://www.genecards.org/cgi-bin/carddisp.pl?gene=ICOS
SLC12A4	Solute Carrier Family 12 Member 4	Protein Coding	Q9UP95	52	GC16M073094	20.4491	https://www.genecards.org/cgi-bin/carddisp.pl?gene=SLC12A4
MIR9-1	MicroRNA 9-1	RNA Gene		27	GC01M156420	20.4462	https://www.genecards.org/cgi-bin/carddisp.pl?gene=MIR9-1
DNMT3B	DNA Methyltransferase 3 Beta	Protein Coding	Q9UBC3	60	GC20P032762	20.4432	https://www.genecards.org/cgi-bin/carddisp.pl?gene=DNMT3B
CASP10	Caspase 10	Protein Coding	Q92851	56	GC02P201182	20.4414	https://www.genecards.org/cgi-bin/carddisp.pl?gene=CASP10
CYP11B2	Cytochrome P450 Family 11 Subfamily B Member 2	Protein Coding	P19099	55	GC08M142910	20.4364	https://www.genecards.org/cgi-bin/carddisp.pl?gene=CYP11B2
IL9	Interleukin 9	Protein Coding	P15248	52	GC05M135891	20.4329	https://www.genecards.org/cgi-bin/carddisp.pl?gene=IL9
WDR73	WD Repeat Domain 73	Protein Coding	Q6P4I2	46	GC15M084639	20.4247	https://www.genecards.org/cgi-bin/carddisp.pl?gene=WDR73
WNK1	WNK Lysine Deficient Protein Kinase 1	Protein Coding	Q9H4A3	56	GC12P000763	20.4052	https://www.genecards.org/cgi-bin/carddisp.pl?gene=WNK1
SNHG1	Small Nucleolar RNA Host Gene 1	RNA Gene		28	GC11M125254	20.4048	https://www.genecards.org/cgi-bin/carddisp.pl?gene=SNHG1
AMACR	Alpha-Methylacyl-CoA Racemase	Protein Coding	Q9UHK6	54	GC05M033986	20.3784	https://www.genecards.org/cgi-bin/carddisp.pl?gene=AMACR
PCAT1	Prostate Cancer Associated Transcript 1	RNA Gene		24	GC08P126553	20.3762	https://www.genecards.org/cgi-bin/carddisp.pl?gene=PCAT1
DRD4	Dopamine Receptor D4	Protein Coding	P21917	54	GC11P010613	20.3697	https://www.genecards.org/cgi-bin/carddisp.pl?gene=DRD4
LOC108663987	Ataxin 3 Repeat Instability Region	Functional Element		10	GC14P092071	20.369	https://www.genecards.org/cgi-bin/carddisp.pl?gene=LOC108663987
HIF1A-AS1	HIF1A Antisense RNA 1	RNA Gene		21	GC14M061681	20.3384	https://www.genecards.org/cgi-bin/carddisp.pl?gene=HIF1A-AS1
MYH6	Myosin Heavy Chain 6	Protein Coding	P13533	55	GC14M023381	20.3357	https://www.genecards.org/cgi-bin/carddisp.pl?gene=MYH6
WDPCP	WD Repeat Containing Planar Cell Polarity Effector	Protein Coding	O95876	46	GC02M063121	20.3245	https://www.genecards.org/cgi-bin/carddisp.pl?gene=WDPCP
WNT3	Wnt Family Member 3	Protein Coding	P56703	55	GC17M046762	20.3229	https://www.genecards.org/cgi-bin/carddisp.pl?gene=WNT3
SMC1A	Structural Maintenance Of Chromosomes 1A	Protein Coding	Q14683	56	GC0XM053374	20.3178	https://www.genecards.org/cgi-bin/carddisp.pl?gene=SMC1A
IRGM	Immunity Related GTPase M	Protein Coding	A1A4Y4	44	GC05P150846	20.3132	https://www.genecards.org/cgi-bin/carddisp.pl?gene=IRGM
PGF	Placental Growth Factor	Protein Coding	P49763	53	GC14M074941	20.3099	https://www.genecards.org/cgi-bin/carddisp.pl?gene=PGF
CRYAB	Crystallin Alpha B	Protein Coding	P02511	55	GC11M111908	20.3096	https://www.genecards.org/cgi-bin/carddisp.pl?gene=CRYAB
TFAP2A	Transcription Factor AP-2 Alpha	Protein Coding	P05549	55	GC06M010393	20.3064	https://www.genecards.org/cgi-bin/carddisp.pl?gene=TFAP2A
IL1RAPL2	Interleukin 1 Receptor Accessory Protein Like 2	Protein Coding	Q9NP60	48	GC0XP104566	20.3039	https://www.genecards.org/cgi-bin/carddisp.pl?gene=IL1RAPL2
MAFB	MAF BZIP Transcription Factor B	Protein Coding	Q9Y5Q3	52	GC20M040685	20.2932	https://www.genecards.org/cgi-bin/carddisp.pl?gene=MAFB
GUCY1A1	Guanylate Cyclase 1 Soluble Subunit Alpha 1	Protein Coding	Q02108	52	GC04P155667	20.2917	https://www.genecards.org/cgi-bin/carddisp.pl?gene=GUCY1A1
PWAR1	Prader Willi/Angelman Region RNA 1	RNA Gene		22	GC15P025135	20.2837	https://www.genecards.org/cgi-bin/carddisp.pl?gene=PWAR1
COL18A1	Collagen Type XVIII Alpha 1 Chain	Protein Coding	P39060	55	GC21P045405	20.2803	https://www.genecards.org/cgi-bin/carddisp.pl?gene=COL18A1
CHRM3	Cholinergic Receptor Muscarinic 3	Protein Coding	P20309	57	GC01P239386	20.2563	https://www.genecards.org/cgi-bin/carddisp.pl?gene=CHRM3
MIRLET7E	MicroRNA Let-7e	RNA Gene		26	GC19P113551	20.2519	https://www.genecards.org/cgi-bin/carddisp.pl?gene=MIRLET7E
PXDN	Peroxidasin	Protein Coding	Q92626	53	GC02M001635	20.2417	https://www.genecards.org/cgi-bin/carddisp.pl?gene=PXDN
CEP120	Centrosomal Protein 120	Protein Coding	Q8N960	48	GC05M123344	20.2367	https://www.genecards.org/cgi-bin/carddisp.pl?gene=CEP120
REST	RE1 Silencing Transcription Factor	Protein Coding	Q13127	52	GC04P056907	20.2319	https://www.genecards.org/cgi-bin/carddisp.pl?gene=REST
PDE11A	Phosphodiesterase 11A	Protein Coding	Q9HCR9	53	GC02M177624	20.2304	https://www.genecards.org/cgi-bin/carddisp.pl?gene=PDE11A
L1CAM	L1 Cell Adhesion Molecule	Protein Coding	P32004	56	GC0XM153864	20.2271	https://www.genecards.org/cgi-bin/carddisp.pl?gene=L1CAM
AKR1B1	Aldo-Keto Reductase Family 1 Member B	Protein Coding	P15121	56	GC07M134442	20.2249	https://www.genecards.org/cgi-bin/carddisp.pl?gene=AKR1B1
KCNN4	Potassium Calcium-Activated Channel Subfamily N Member 4	Protein Coding	O15554	56	GC19M092880	20.2206	https://www.genecards.org/cgi-bin/carddisp.pl?gene=KCNN4
RIGI	RNA Sensor RIG-I	Protein Coding	O95786	56	GC09M032525	20.2194	https://www.genecards.org/cgi-bin/carddisp.pl?gene=RIGI
FZD3	Frizzled Class Receptor 3	Protein Coding	Q9NPG1	53	GC08P028494	20.2121	https://www.genecards.org/cgi-bin/carddisp.pl?gene=FZD3
CCL4	C-C Motif Chemokine Ligand 4	Protein Coding	P13236	50	GC17P036103	20.2062	https://www.genecards.org/cgi-bin/carddisp.pl?gene=CCL4
C2	Complement C2	Protein Coding	P06681	54	GC06P031897	20.2035	https://www.genecards.org/cgi-bin/carddisp.pl?gene=C2
CAMP	Cathelicidin Antimicrobial Peptide	Protein Coding	P49913	48	GC03P057576	20.1988	https://www.genecards.org/cgi-bin/carddisp.pl?gene=CAMP
PCSK1	Proprotein Convertase Subtilisin/Kexin Type 1	Protein Coding	P29120	59	GC05M096391	20.1984	https://www.genecards.org/cgi-bin/carddisp.pl?gene=PCSK1
TMEM138	Transmembrane Protein 138	Protein Coding	Q9NPI0	46	GC11P088729	20.1962	https://www.genecards.org/cgi-bin/carddisp.pl?gene=TMEM138
LINC00229	Long Intergenic Non-Protein Coding RNA 229	RNA Gene		22	GC22M077170	20.1829	https://www.genecards.org/cgi-bin/carddisp.pl?gene=LINC00229
CD163	CD163 Molecule	Protein Coding	Q86VB7	53	GC12M029352	20.1761	https://www.genecards.org/cgi-bin/carddisp.pl?gene=CD163
MIR338	MicroRNA 338	RNA Gene		25	GC17M083631	20.1668	https://www.genecards.org/cgi-bin/carddisp.pl?gene=MIR338
TJP2	Tight Junction Protein 2	Protein Coding	Q9UDY2	52	GC09P069121	20.152	https://www.genecards.org/cgi-bin/carddisp.pl?gene=TJP2
SERPINF1	Serpin Family F Member 1	Protein Coding	P36955	54	GC17P110885	20.1486	https://www.genecards.org/cgi-bin/carddisp.pl?gene=SERPINF1
MIR186	MicroRNA 186	RNA Gene		27	GC01M071067	20.1304	https://www.genecards.org/cgi-bin/carddisp.pl?gene=MIR186
ATG7	Autophagy Related 7	Protein Coding	O95352	52	GC03P021552	20.1298	https://www.genecards.org/cgi-bin/carddisp.pl?gene=ATG7
FREM1	FRAS1 Related Extracellular Matrix 1	Protein Coding	Q5H8C1	50	GC09M014734	20.1267	https://www.genecards.org/cgi-bin/carddisp.pl?gene=FREM1
MIR181C	MicroRNA 181c	RNA Gene		27	GC19P112499	20.1245	https://www.genecards.org/cgi-bin/carddisp.pl?gene=MIR181C
GDF15	Growth Differentiation Factor 15	Protein Coding	Q99988	52	GC19P112633	20.12	https://www.genecards.org/cgi-bin/carddisp.pl?gene=GDF15
SPARC	Secreted Protein Acidic And Cysteine Rich	Protein Coding	P09486	58	GC05M151661	20.1191	https://www.genecards.org/cgi-bin/carddisp.pl?gene=SPARC
FUCA1	Alpha-L-Fucosidase 1	Protein Coding	P04066	56	GC01M023845	20.1111	https://www.genecards.org/cgi-bin/carddisp.pl?gene=FUCA1
NUP98	Nucleoporin 98 And 96 Precursor	Protein Coding	P52948	54	GC11M003671	20.1097	https://www.genecards.org/cgi-bin/carddisp.pl?gene=NUP98
DNAJB6	DnaJ Heat Shock Protein Family (Hsp40) Member B6	Protein Coding	O75190	50	GC07P157335	20.0997	https://www.genecards.org/cgi-bin/carddisp.pl?gene=DNAJB6
STING1	Stimulator Of Interferon Response CGAMP Interactor 1	Protein Coding	Q86WV6	50	GC05M139492	20.0956	https://www.genecards.org/cgi-bin/carddisp.pl?gene=STING1
IL11	Interleukin 11	Protein Coding	P20809	50	GC19M055364	20.0919	https://www.genecards.org/cgi-bin/carddisp.pl?gene=IL11
OTC	Ornithine Transcarbamylase	Protein Coding	P00480	55	GC0XP038335	20.0864	https://www.genecards.org/cgi-bin/carddisp.pl?gene=OTC
MUSK	Muscle Associated Receptor Tyrosine Kinase	Protein Coding	O15146	58	GC09P110668	20.0846	https://www.genecards.org/cgi-bin/carddisp.pl?gene=MUSK
ARL3	ADP Ribosylation Factor Like GTPase 3	Protein Coding	P36405	52	GC10M102673	20.0792	https://www.genecards.org/cgi-bin/carddisp.pl?gene=ARL3
HOGA1	4-Hydroxy-2-Oxoglutarate Aldolase 1	Protein Coding	Q86XE5	49	GC10P109556	20.0791	https://www.genecards.org/cgi-bin/carddisp.pl?gene=HOGA1
IKZF3	IKAROS Family Zinc Finger 3	Protein Coding	Q9UKT9	50	GC17M077577	20.0786	https://www.genecards.org/cgi-bin/carddisp.pl?gene=IKZF3
GSTM3	Glutathione S-Transferase Mu 3	Protein Coding	P21266	54	GC01M109733	20.0651	https://www.genecards.org/cgi-bin/carddisp.pl?gene=GSTM3
HBG2	Hemoglobin Subunit Gamma 2	Protein Coding	P69892	50	GC11M012035	20.0213	https://www.genecards.org/cgi-bin/carddisp.pl?gene=HBG2
CCL26	C-C Motif Chemokine Ligand 26	Protein Coding	Q9Y258	47	GC07M075769	20.0155	https://www.genecards.org/cgi-bin/carddisp.pl?gene=CCL26
MIR25	MicroRNA 25	RNA Gene		27	GC07M100093	20.0138	https://www.genecards.org/cgi-bin/carddisp.pl?gene=MIR25
MIR188	MicroRNA 188	RNA Gene		24	GC0XP050003	20.0052	https://www.genecards.org/cgi-bin/carddisp.pl?gene=MIR188
CD247	CD247 Molecule	Protein Coding	P20963	57	GC01M167399	19.9904	https://www.genecards.org/cgi-bin/carddisp.pl?gene=CD247
UBE2L3	Ubiquitin Conjugating Enzyme E2 L3	Protein Coding	P68036	54	GC22P021549	19.9893	https://www.genecards.org/cgi-bin/carddisp.pl?gene=UBE2L3
FASTKD2	FAST Kinase Domains 2	Protein Coding	Q9NYY8	47	GC02P206770	19.987	https://www.genecards.org/cgi-bin/carddisp.pl?gene=FASTKD2
SLC18A2	Solute Carrier Family 18 Member A2	Protein Coding	Q05940	56	GC10P117241	19.9861	https://www.genecards.org/cgi-bin/carddisp.pl?gene=SLC18A2
DIS3L2	DIS3 Like 3'-5' Exoribonuclease 2	Protein Coding	Q8IYB7	51	GC02P231961	19.983	https://www.genecards.org/cgi-bin/carddisp.pl?gene=DIS3L2
MT-TR	Mitochondrially Encoded TRNA-Arg (CGN)	RNA Gene		18	GCMTP010407	19.9511	https://www.genecards.org/cgi-bin/carddisp.pl?gene=MT-TR
GCG	Glucagon	Protein Coding	P01275	51	GC02M162142	19.9475	https://www.genecards.org/cgi-bin/carddisp.pl?gene=GCG
POLG2	DNA Polymerase Gamma 2, Accessory Subunit	Protein Coding	Q9UHN1	50	GC17M064477	19.9368	https://www.genecards.org/cgi-bin/carddisp.pl?gene=POLG2
APAF1	Apoptotic Peptidase Activating Factor 1	Protein Coding	O14727	56	GC12P098645	19.9353	https://www.genecards.org/cgi-bin/carddisp.pl?gene=APAF1
NDUFS2	NADH:Ubiquinone Oxidoreductase Core Subunit S2	Protein Coding	O75306	52	GC01P161197	19.921	https://www.genecards.org/cgi-bin/carddisp.pl?gene=NDUFS2
PPIG	Peptidylprolyl Isomerase G	Protein Coding	Q13427	50	GC02P169584	19.9165	https://www.genecards.org/cgi-bin/carddisp.pl?gene=PPIG
PEX5	Peroxisomal Biogenesis Factor 5	Protein Coding	P50542	52	GC12P039004	19.9164	https://www.genecards.org/cgi-bin/carddisp.pl?gene=PEX5
PTK2	Protein Tyrosine Kinase 2	Protein Coding	Q05397	56	GC08M140657	19.9121	https://www.genecards.org/cgi-bin/carddisp.pl?gene=PTK2
ITPR1	Inositol 1,4,5-Trisphosphate Receptor Type 1	Protein Coding	Q14643	58	GC03P004486	19.9112	https://www.genecards.org/cgi-bin/carddisp.pl?gene=ITPR1
ATP6V0A4	ATPase H+ Transporting V0 Subunit A4	Protein Coding	Q9HBG4	50	GC07M138766	19.9108	https://www.genecards.org/cgi-bin/carddisp.pl?gene=ATP6V0A4
RCBTB1	RCC1 And BTB Domain Containing Protein 1	Protein Coding	Q8NDN9	46	GC13M049531	19.9076	https://www.genecards.org/cgi-bin/carddisp.pl?gene=RCBTB1
DST	Dystonin	Protein Coding	Q03001	51	GC06M056457	19.9004	https://www.genecards.org/cgi-bin/carddisp.pl?gene=DST
MIR196A1	MicroRNA 196a-1	RNA Gene		29	GC17M048632	19.8716	https://www.genecards.org/cgi-bin/carddisp.pl?gene=MIR196A1
SLCO2A1	Solute Carrier Organic Anion Transporter Family Member 2A1	Protein Coding	Q92959	51	GC03M133932	19.8638	https://www.genecards.org/cgi-bin/carddisp.pl?gene=SLCO2A1
ANXA11	Annexin A11	Protein Coding	P50995	52	GC10M080150	19.8507	https://www.genecards.org/cgi-bin/carddisp.pl?gene=ANXA11
PKHD1L1	PKHD1 Like 1	Protein Coding	Q86WI1	39	GC08P109362	19.8481	https://www.genecards.org/cgi-bin/carddisp.pl?gene=PKHD1L1
CARD8	Caspase Recruitment Domain Family Member 8	Protein Coding	Q9Y2G2	47	GC19M093027	19.845	https://www.genecards.org/cgi-bin/carddisp.pl?gene=CARD8
LYZ	Lysozyme	Protein Coding	P61626	55	GC12P069348	19.8434	https://www.genecards.org/cgi-bin/carddisp.pl?gene=LYZ
SLC22A1	Solute Carrier Family 22 Member 1	Protein Coding	O15245	52	GC06P160121	19.8431	https://www.genecards.org/cgi-bin/carddisp.pl?gene=SLC22A1
MTTP	Microsomal Triglyceride Transfer Protein	Protein Coding	P55157	53	GC04P099563	19.8388	https://www.genecards.org/cgi-bin/carddisp.pl?gene=MTTP
COL11A2	Collagen Type XI Alpha 2 Chain	Protein Coding	P13942	52	GC06M033162	19.8348	https://www.genecards.org/cgi-bin/carddisp.pl?gene=COL11A2
TAC1	Tachykinin Precursor 1	Protein Coding	P20366	50	GC07P097734	19.8299	https://www.genecards.org/cgi-bin/carddisp.pl?gene=TAC1
WNT7B	Wnt Family Member 7B	Protein Coding	P56706	51	GC22M045920	19.8132	https://www.genecards.org/cgi-bin/carddisp.pl?gene=WNT7B
KDM6A	Lysine Demethylase 6A	Protein Coding	O15550	56	GC0XP044873	19.8125	https://www.genecards.org/cgi-bin/carddisp.pl?gene=KDM6A
MIR29B2	MicroRNA 29b-2	RNA Gene		25	GC01M207833	19.8026	https://www.genecards.org/cgi-bin/carddisp.pl?gene=MIR29B2
SMAD7	SMAD Family Member 7	Protein Coding	O15105	53	GC18M048919	19.7909	https://www.genecards.org/cgi-bin/carddisp.pl?gene=SMAD7
TRAF6	TNF Receptor Associated Factor 6	Protein Coding	Q9Y4K3	55	GC11M036467	19.7809	https://www.genecards.org/cgi-bin/carddisp.pl?gene=TRAF6
DHTKD1	Dehydrogenase E1 And Transketolase Domain Containing 1	Protein Coding	Q96HY7	48	GC10P012068	19.7571	https://www.genecards.org/cgi-bin/carddisp.pl?gene=DHTKD1
DBH	Dopamine Beta-Hydroxylase	Protein Coding	P09172	60	GC09P133636	19.7524	https://www.genecards.org/cgi-bin/carddisp.pl?gene=DBH
NDUFAF5	NADH:Ubiquinone Oxidoreductase Complex Assembly Factor 5	Protein Coding	Q5TEU4	45	GC20P014005	19.7497	https://www.genecards.org/cgi-bin/carddisp.pl?gene=NDUFAF5
EIF2B1	Eukaryotic Translation Initiation Factor 2B Subunit Alpha	Protein Coding	Q14232	51	GC12M123620	19.7416	https://www.genecards.org/cgi-bin/carddisp.pl?gene=EIF2B1
BCL2L11	BCL2 Like 11	Protein Coding	O43521	53	GC02P111119	19.7412	https://www.genecards.org/cgi-bin/carddisp.pl?gene=BCL2L11
BCL6	BCL6 Transcription Repressor	Protein Coding	P41182	54	GC03M187721	19.7286	https://www.genecards.org/cgi-bin/carddisp.pl?gene=BCL6
IL17RC	Interleukin 17 Receptor C	Protein Coding	Q8NAC3	47	GC03P009917	19.7275	https://www.genecards.org/cgi-bin/carddisp.pl?gene=IL17RC
PAX4	Paired Box 4	Protein Coding	O43316	50	GC07M127610	19.7213	https://www.genecards.org/cgi-bin/carddisp.pl?gene=PAX4
FMR1	Fragile X Messenger Ribonucleoprotein 1	Protein Coding	Q06787	53	GC0XP148000	19.7189	https://www.genecards.org/cgi-bin/carddisp.pl?gene=FMR1
PIEZO1	Piezo Type Mechanosensitive Ion Channel Component 1 (Er Blood Group)	Protein Coding	Q92508	48	GC16M088715	19.7183	https://www.genecards.org/cgi-bin/carddisp.pl?gene=PIEZO1
IRS2	Insulin Receptor Substrate 2	Protein Coding	Q9Y4H2	54	GC13M109752	19.711	https://www.genecards.org/cgi-bin/carddisp.pl?gene=IRS2
TCF4	Transcription Factor 4	Protein Coding	P15884	56	GC18M055222	19.6788	https://www.genecards.org/cgi-bin/carddisp.pl?gene=TCF4
KRT19	Keratin 19	Protein Coding	P08727	53	GC17M041523	19.6762	https://www.genecards.org/cgi-bin/carddisp.pl?gene=KRT19
FHIT	Fragile Histidine Triad Diadenosine Triphosphatase	Protein Coding	P49789	52	GC03M059747	19.6754	https://www.genecards.org/cgi-bin/carddisp.pl?gene=FHIT
BCL11A	BCL11 Transcription Factor A	Protein Coding	Q9H165	52	GC02M060451	19.6729	https://www.genecards.org/cgi-bin/carddisp.pl?gene=BCL11A
KLRK1	Killer Cell Lectin Like Receptor K1	Protein Coding	P26718	50	GC12M029496	19.6527	https://www.genecards.org/cgi-bin/carddisp.pl?gene=KLRK1
APOC2	Apolipoprotein C2	Protein Coding	P02655	52	GC19P113254	19.6425	https://www.genecards.org/cgi-bin/carddisp.pl?gene=APOC2
ADD1	Adducin 1	Protein Coding	P35611	53	GC04P004070	19.6374	https://www.genecards.org/cgi-bin/carddisp.pl?gene=ADD1
APOA4	Apolipoprotein A4	Protein Coding	P06727	50	GC11M116820	19.6367	https://www.genecards.org/cgi-bin/carddisp.pl?gene=APOA4
SDC1	Syndecan 1	Protein Coding	P18827	51	GC02M020200	19.6332	https://www.genecards.org/cgi-bin/carddisp.pl?gene=SDC1
PARN	Poly(A)-Specific Ribonuclease	Protein Coding	O95453	52	GC16M014435	19.6284	https://www.genecards.org/cgi-bin/carddisp.pl?gene=PARN
ANK2	Ankyrin 2	Protein Coding	Q01484	50	GC04P112735	19.6278	https://www.genecards.org/cgi-bin/carddisp.pl?gene=ANK2
TKT	Transketolase	Protein Coding	P29401	55	GC03M053224	19.6152	https://www.genecards.org/cgi-bin/carddisp.pl?gene=TKT
ESR2	Estrogen Receptor 2	Protein Coding	Q92731	58	GC14M064084	19.6119	https://www.genecards.org/cgi-bin/carddisp.pl?gene=ESR2
SLC40A1	Solute Carrier Family 40 Member 1	Protein Coding	Q9NP59	56	GC02M189560	19.6102	https://www.genecards.org/cgi-bin/carddisp.pl?gene=SLC40A1
PRKCA	Protein Kinase C Alpha	Protein Coding	P17252	59	GC17P066302	19.6064	https://www.genecards.org/cgi-bin/carddisp.pl?gene=PRKCA
TSFM	Ts Translation Elongation Factor, Mitochondrial	Protein Coding	P43897	51	GC12P057782	19.5927	https://www.genecards.org/cgi-bin/carddisp.pl?gene=TSFM
MT-TG	Mitochondrially Encoded TRNA-Gly (GGN)	RNA Gene		18	GCMTP009993	19.5856	https://www.genecards.org/cgi-bin/carddisp.pl?gene=MT-TG
PEX2	Peroxisomal Biogenesis Factor 2	Protein Coding	P28328	51	GC08M076980	19.5838	https://www.genecards.org/cgi-bin/carddisp.pl?gene=PEX2
STN1	STN1 Subunit Of CST Complex	Protein Coding	Q9H668	48	GC10M104160	19.5782	https://www.genecards.org/cgi-bin/carddisp.pl?gene=STN1
CPS1	Carbamoyl-Phosphate Synthase 1	Protein Coding	P31327	57	GC02P210477	19.5769	https://www.genecards.org/cgi-bin/carddisp.pl?gene=CPS1
RAB9B	RAB9B, Member RAS Oncogene Family	Protein Coding	Q9NP90	44	GC0XM103783	19.573	https://www.genecards.org/cgi-bin/carddisp.pl?gene=RAB9B
ANPEP	Alanyl Aminopeptidase, Membrane	Protein Coding	P15144	58	GC15M089784	19.5685	https://www.genecards.org/cgi-bin/carddisp.pl?gene=ANPEP
TOMM40	Translocase Of Outer Mitochondrial Membrane 40	Protein Coding	O96008	49	GC19P044890	19.5479	https://www.genecards.org/cgi-bin/carddisp.pl?gene=TOMM40
GRB2	Growth Factor Receptor Bound Protein 2	Protein Coding	P62993	55	GC17M075318	19.5433	https://www.genecards.org/cgi-bin/carddisp.pl?gene=GRB2
LOC129931597	ATAC-STARR-Seq Lymphoblastoid Silent Region 1421	Functional Element		9	GC01P166164	19.5211	https://www.genecards.org/cgi-bin/carddisp.pl?gene=LOC129931597
CDC73	Cell Division Cycle 73	Protein Coding	Q6P1J9	54	GC01P193121	19.5093	https://www.genecards.org/cgi-bin/carddisp.pl?gene=CDC73
AQP3	Aquaporin 3 (Gill Blood Group)	Protein Coding	Q92482	53	GC09M033431	19.4983	https://www.genecards.org/cgi-bin/carddisp.pl?gene=AQP3
MYO18A	Myosin XVIIIA	Protein Coding	Q92614	47	GC17M076397	19.4966	https://www.genecards.org/cgi-bin/carddisp.pl?gene=MYO18A
AKT3	AKT Serine/Threonine Kinase 3	Protein Coding	Q9Y243	63	GC01M243488	19.4961	https://www.genecards.org/cgi-bin/carddisp.pl?gene=AKT3
POSTN	Periostin	Protein Coding	Q15063	51	GC13M037562	19.4903	https://www.genecards.org/cgi-bin/carddisp.pl?gene=POSTN
ABCC1	ATP Binding Cassette Subfamily C Member 1 (ABCC1 Blood Group)	Protein Coding	P33527	56	GC16P015949	19.4686	https://www.genecards.org/cgi-bin/carddisp.pl?gene=ABCC1
CYP2C19	Cytochrome P450 Family 2 Subfamily C Member 19	Protein Coding	P33261	53	GC10P094762	19.4653	https://www.genecards.org/cgi-bin/carddisp.pl?gene=CYP2C19
SLC26A2	Solute Carrier Family 26 Member 2	Protein Coding	P50443	52	GC05P152384	19.4588	https://www.genecards.org/cgi-bin/carddisp.pl?gene=SLC26A2
PSMB9	Proteasome 20S Subunit Beta 9	Protein Coding	P28065	55	GC06P134855	19.4475	https://www.genecards.org/cgi-bin/carddisp.pl?gene=PSMB9
STAT6	Signal Transducer And Activator Of Transcription 6	Protein Coding	P42226	59	GC12M057095	19.4412	https://www.genecards.org/cgi-bin/carddisp.pl?gene=STAT6
SLC52A3	Solute Carrier Family 52 Member 3	Protein Coding	Q9NQ40	51	GC20M000741	19.4394	https://www.genecards.org/cgi-bin/carddisp.pl?gene=SLC52A3
EIF2B3	Eukaryotic Translation Initiation Factor 2B Subunit Gamma	Protein Coding	Q9NR50	50	GC01M044850	19.4382	https://www.genecards.org/cgi-bin/carddisp.pl?gene=EIF2B3
DDAH2	DDAH Family Member 2, ADMA-Independent	Protein Coding	O95865	49	GC06M031727	19.4363	https://www.genecards.org/cgi-bin/carddisp.pl?gene=DDAH2
MIR224	MicroRNA 224	RNA Gene		24	GC0XM151958	19.4317	https://www.genecards.org/cgi-bin/carddisp.pl?gene=MIR224
MIR96	MicroRNA 96	RNA Gene		27	GC07M129774	19.4307	https://www.genecards.org/cgi-bin/carddisp.pl?gene=MIR96
ANLN	Anillin, Actin Binding Protein	Protein Coding	Q9NQW6	50	GC07P036389	19.4248	https://www.genecards.org/cgi-bin/carddisp.pl?gene=ANLN
PRKG1	Protein Kinase CGMP-Dependent 1	Protein Coding	Q13976	59	GC10P050991	19.4097	https://www.genecards.org/cgi-bin/carddisp.pl?gene=PRKG1
LIF	LIF Interleukin 6 Family Cytokine	Protein Coding	P15018	53	GC22M030240	19.4054	https://www.genecards.org/cgi-bin/carddisp.pl?gene=LIF
RPS15	Ribosomal Protein S15	Protein Coding	P62841	46	GC19P001438	19.4046	https://www.genecards.org/cgi-bin/carddisp.pl?gene=RPS15
INSL6	Insulin Like 6	Protein Coding	Q9Y581	42	GC09M004991	19.3977	https://www.genecards.org/cgi-bin/carddisp.pl?gene=INSL6
GAST	Gastrin	Protein Coding	P01350	48	GC17P041712	19.3896	https://www.genecards.org/cgi-bin/carddisp.pl?gene=GAST
TFAM	Transcription Factor A, Mitochondrial	Protein Coding	Q00059	54	GC10P058385	19.3787	https://www.genecards.org/cgi-bin/carddisp.pl?gene=TFAM
SYP	Synaptophysin	Protein Coding	P08247	55	GC0XM049187	19.3691	https://www.genecards.org/cgi-bin/carddisp.pl?gene=SYP
RXRA	Retinoid X Receptor Alpha	Protein Coding	P19793	57	GC09P134317	19.3475	https://www.genecards.org/cgi-bin/carddisp.pl?gene=RXRA
NR2E3	Nuclear Receptor Subfamily 2 Group E Member 3	Protein Coding	Q9Y5X4	50	GC15P071792	19.3442	https://www.genecards.org/cgi-bin/carddisp.pl?gene=NR2E3
CDK2	Cyclin Dependent Kinase 2	Protein Coding	P24941	60	GC12P055966	19.3375	https://www.genecards.org/cgi-bin/carddisp.pl?gene=CDK2
NLRP12	NLR Family Pyrin Domain Containing 12	Protein Coding	P59046	52	GC19M053793	19.3372	https://www.genecards.org/cgi-bin/carddisp.pl?gene=NLRP12
LCK	LCK Proto-Oncogene, Src Family Tyrosine Kinase	Protein Coding	P06239	60	GC01P032251	19.3335	https://www.genecards.org/cgi-bin/carddisp.pl?gene=LCK
VANGL1	VANGL Planar Cell Polarity Protein 1	Protein Coding	Q8TAA9	50	GC01P115641	19.3217	https://www.genecards.org/cgi-bin/carddisp.pl?gene=VANGL1
COL9A2	Collagen Type IX Alpha 2 Chain	Protein Coding	Q14055	51	GC01M040300	19.3198	https://www.genecards.org/cgi-bin/carddisp.pl?gene=COL9A2
LAMA3	Laminin Subunit Alpha 3	Protein Coding	Q16787	52	GC18P023689	19.319	https://www.genecards.org/cgi-bin/carddisp.pl?gene=LAMA3
DEFB1	Defensin Beta 1	Protein Coding	P60022	47	GC08M006870	19.3148	https://www.genecards.org/cgi-bin/carddisp.pl?gene=DEFB1
MIR30B	MicroRNA 30b	RNA Gene		29	GC08M134800	19.2946	https://www.genecards.org/cgi-bin/carddisp.pl?gene=MIR30B
SEPSECS	Sep (O-Phosphoserine) TRNA:Sec (Selenocysteine) TRNA Synthase	Protein Coding	Q9HD40	52	GC04M025121	19.2854	https://www.genecards.org/cgi-bin/carddisp.pl?gene=SEPSECS
OPRM1	Opioid Receptor Mu 1	Protein Coding	P35372	57	GC06P154267	19.2846	https://www.genecards.org/cgi-bin/carddisp.pl?gene=OPRM1
APOA5	Apolipoprotein A5	Protein Coding	Q6Q788	52	GC11M116789	19.2814	https://www.genecards.org/cgi-bin/carddisp.pl?gene=APOA5
ALS2	Alsin Rho Guanine Nucleotide Exchange Factor ALS2	Protein Coding	Q96Q42	53	GC02M201701	19.2786	https://www.genecards.org/cgi-bin/carddisp.pl?gene=ALS2
SCAPER	S-Phase Cyclin A Associated Protein In The ER	Protein Coding	Q9BY12	45	GC15M076347	19.2466	https://www.genecards.org/cgi-bin/carddisp.pl?gene=SCAPER
TFEB	Transcription Factor EB	Protein Coding	P19484	51	GC06M093992	19.2427	https://www.genecards.org/cgi-bin/carddisp.pl?gene=TFEB
SEC23B	SEC23 Homolog B, COPII Coat Complex Component	Protein Coding	Q15437	50	GC20P018507	19.239	https://www.genecards.org/cgi-bin/carddisp.pl?gene=SEC23B
PEX10	Peroxisomal Biogenesis Factor 10	Protein Coding	O60683	50	GC01M002403	19.2383	https://www.genecards.org/cgi-bin/carddisp.pl?gene=PEX10
EMC1	ER Membrane Protein Complex Subunit 1	Protein Coding	Q8N766	47	GC01M019215	19.238	https://www.genecards.org/cgi-bin/carddisp.pl?gene=EMC1
GPC4	Glypican 4	Protein Coding	O75487	51	GC0XM133300	19.228	https://www.genecards.org/cgi-bin/carddisp.pl?gene=GPC4
LOC107982234	WT1/WT1-AS Bi-Directional Promoter Region	Functional Element		10	GC11P032430	19.2268	https://www.genecards.org/cgi-bin/carddisp.pl?gene=LOC107982234
MAPKBP1	Mitogen-Activated Protein Kinase Binding Protein 1	Protein Coding	O60336	47	GC15P157143	19.2221	https://www.genecards.org/cgi-bin/carddisp.pl?gene=MAPKBP1
TGFA	Transforming Growth Factor Alpha	Protein Coding	P01135	54	GC02M070447	19.2106	https://www.genecards.org/cgi-bin/carddisp.pl?gene=TGFA
COX5A	Cytochrome C Oxidase Subunit 5A	Protein Coding	P20674	53	GC15M074919	19.2095	https://www.genecards.org/cgi-bin/carddisp.pl?gene=COX5A
MMP14	Matrix Metallopeptidase 14	Protein Coding	P50281	59	GC14P045941	19.2008	https://www.genecards.org/cgi-bin/carddisp.pl?gene=MMP14
ATIC	5-Aminoimidazole-4-Carboxamide Ribonucleotide Formyltransferase/IMP Cyclohydrolase	Protein Coding	P31939	54	GC02P215311	19.1988	https://www.genecards.org/cgi-bin/carddisp.pl?gene=ATIC
HDAC2	Histone Deacetylase 2	Protein Coding	Q92769	61	GC06M113933	19.1938	https://www.genecards.org/cgi-bin/carddisp.pl?gene=HDAC2
SNHG22	Small Nucleolar RNA Host Gene 22	RNA Gene		23	GC18P050173	19.1913	https://www.genecards.org/cgi-bin/carddisp.pl?gene=SNHG22
POFUT1	Protein O-Fucosyltransferase 1	Protein Coding	Q9H488	51	GC20P032207	19.1831	https://www.genecards.org/cgi-bin/carddisp.pl?gene=POFUT1
LAMB3	Laminin Subunit Beta 3	Protein Coding	Q13751	54	GC01M209614	19.1819	https://www.genecards.org/cgi-bin/carddisp.pl?gene=LAMB3
CKB	Creatine Kinase B	Protein Coding	P12277	54	GC14M103519	19.1775	https://www.genecards.org/cgi-bin/carddisp.pl?gene=CKB
LOC129937586	ATAC-STARR-Seq Lymphoblastoid Silent Region 14743	Functional Element		8	GC03P139747	19.1771	https://www.genecards.org/cgi-bin/carddisp.pl?gene=LOC129937586
DOCK6	Dedicator Of Cytokinesis 6	Protein Coding	Q96HP0	50	GC19M011199	19.161	https://www.genecards.org/cgi-bin/carddisp.pl?gene=DOCK6
RUVBL1	RuvB Like AAA ATPase 1	Protein Coding	Q9Y265	53	GC03M128064	19.1519	https://www.genecards.org/cgi-bin/carddisp.pl?gene=RUVBL1
SLC10A2	Solute Carrier Family 10 Member 2	Protein Coding	Q12908	51	GC13M103043	19.1498	https://www.genecards.org/cgi-bin/carddisp.pl?gene=SLC10A2
VIP	Vasoactive Intestinal Peptide	Protein Coding	P01282	53	GC06P152750	19.1398	https://www.genecards.org/cgi-bin/carddisp.pl?gene=VIP
MIR409	MicroRNA 409	RNA Gene		26	GC14P116762	19.1397	https://www.genecards.org/cgi-bin/carddisp.pl?gene=MIR409
MYO9B	Myosin IXB	Protein Coding	Q13459	53	GC19P112605	19.1362	https://www.genecards.org/cgi-bin/carddisp.pl?gene=MYO9B
MAP2K2	Mitogen-Activated Protein Kinase Kinase 2	Protein Coding	P36507	63	GC19M004090	19.1351	https://www.genecards.org/cgi-bin/carddisp.pl?gene=MAP2K2
NTRK3	Neurotrophic Receptor Tyrosine Kinase 3	Protein Coding	Q16288	61	GC15M087859	19.1271	https://www.genecards.org/cgi-bin/carddisp.pl?gene=NTRK3
SLC22A6	Solute Carrier Family 22 Member 6	Protein Coding	Q4U2R8	53	GC11M125270	19.0987	https://www.genecards.org/cgi-bin/carddisp.pl?gene=SLC22A6
KRT8	Keratin 8	Protein Coding	P05787	55	GC12M052897	19.0933	https://www.genecards.org/cgi-bin/carddisp.pl?gene=KRT8
EPHB4	EPH Receptor B4	Protein Coding	P54760	62	GC07M105312	19.0904	https://www.genecards.org/cgi-bin/carddisp.pl?gene=EPHB4
OAT	Ornithine Aminotransferase	Protein Coding	P04181	56	GC10M124397	19.0767	https://www.genecards.org/cgi-bin/carddisp.pl?gene=OAT
NRTN	Neurturin	Protein Coding	Q99748	48	GC19P005805	19.0677	https://www.genecards.org/cgi-bin/carddisp.pl?gene=NRTN
SCN9A	Sodium Voltage-Gated Channel Alpha Subunit 9	Protein Coding	Q15858	56	GC02M166195	19.051	https://www.genecards.org/cgi-bin/carddisp.pl?gene=SCN9A
FKTN	Fukutin	Protein Coding	O75072	50	GC09P105558	19.0489	https://www.genecards.org/cgi-bin/carddisp.pl?gene=FKTN
CDKL5	Cyclin Dependent Kinase Like 5	Protein Coding	O76039	52	GC0XP018425	19.0079	https://www.genecards.org/cgi-bin/carddisp.pl?gene=CDKL5
PKD1L2	Polycystin 1 Like 2 (Gene/Pseudogene)	Protein Coding	Q7Z442	38	GC16M081100	19.0073	https://www.genecards.org/cgi-bin/carddisp.pl?gene=PKD1L2
JPH3	Junctophilin 3	Protein Coding	Q8WXH2	50	GC16P087601	19.0015	https://www.genecards.org/cgi-bin/carddisp.pl?gene=JPH3
SNORD15A	Small Nucleolar RNA, C/D Box 15A	RNA Gene		23	GC11P075400	18.9879	https://www.genecards.org/cgi-bin/carddisp.pl?gene=SNORD15A
CAPN3	Calpain 3	Protein Coding	P20807	56	GC15P042359	18.9845	https://www.genecards.org/cgi-bin/carddisp.pl?gene=CAPN3
WT1-AS	WT1 Antisense RNA	RNA Gene	Q06250	34	GC11P032434	18.9838	https://www.genecards.org/cgi-bin/carddisp.pl?gene=WT1-AS
BACH2	BTB Domain And CNC Homolog 2	Protein Coding	Q9BYV9	51	GC06M089926	18.9715	https://www.genecards.org/cgi-bin/carddisp.pl?gene=BACH2
FANCC	FA Complementation Group C	Protein Coding	Q00597	56	GC09M095099	18.9693	https://www.genecards.org/cgi-bin/carddisp.pl?gene=FANCC
SKIC2	SKI2 Subunit Of Superkiller Complex	Protein Coding	Q15477	52	GC06P144468	18.9692	https://www.genecards.org/cgi-bin/carddisp.pl?gene=SKIC2
ERCC8	ERCC Excision Repair 8, CSA Ubiquitin Ligase Complex Subunit	Protein Coding	Q13216	50	GC05M060913	18.9689	https://www.genecards.org/cgi-bin/carddisp.pl?gene=ERCC8
KIF3B	Kinesin Family Member 3B	Protein Coding	O15066	49	GC20P032277	18.9684	https://www.genecards.org/cgi-bin/carddisp.pl?gene=KIF3B
NEUROD1	Neuronal Differentiation 1	Protein Coding	Q13562	52	GC02M181673	18.9613	https://www.genecards.org/cgi-bin/carddisp.pl?gene=NEUROD1
CXCR1	C-X-C Motif Chemokine Receptor 1	Protein Coding	P25024	52	GC02M218162	18.9436	https://www.genecards.org/cgi-bin/carddisp.pl?gene=CXCR1
MASP2	MBL Associated Serine Protease 2	Protein Coding	O00187	54	GC01M014494	18.9304	https://www.genecards.org/cgi-bin/carddisp.pl?gene=MASP2
CCND2	Cyclin D2	Protein Coding	P30279	57	GC12P038923	18.9265	https://www.genecards.org/cgi-bin/carddisp.pl?gene=CCND2
CD209	CD209 Molecule	Protein Coding	Q9NNX6	53	GC19M007739	18.9265	https://www.genecards.org/cgi-bin/carddisp.pl?gene=CD209
PDE4D	Phosphodiesterase 4D	Protein Coding	Q08499	58	GC05M058969	18.9251	https://www.genecards.org/cgi-bin/carddisp.pl?gene=PDE4D
SOD3	Superoxide Dismutase 3	Protein Coding	P08294	52	GC04P025034	18.9072	https://www.genecards.org/cgi-bin/carddisp.pl?gene=SOD3
FANCE	FA Complementation Group E	Protein Coding	Q9HB96	51	GC06P134967	18.9061	https://www.genecards.org/cgi-bin/carddisp.pl?gene=FANCE
HSD17B4	Hydroxysteroid 17-Beta Dehydrogenase 4	Protein Coding	P51659	55	GC05P119452	18.9038	https://www.genecards.org/cgi-bin/carddisp.pl?gene=HSD17B4
CEL	Carboxyl Ester Lipase	Protein Coding	P19835	54	GC09P133061	18.9015	https://www.genecards.org/cgi-bin/carddisp.pl?gene=CEL
LPIN2	Lipin 2	Protein Coding	Q92539	48	GC18M003755	18.8881	https://www.genecards.org/cgi-bin/carddisp.pl?gene=LPIN2
CTSA	Cathepsin A	Protein Coding	P10619	55	GC20P045890	18.88	https://www.genecards.org/cgi-bin/carddisp.pl?gene=CTSA
TMEM107	Transmembrane Protein 107	Protein Coding	Q6UX40	45	GC17M074908	18.8766	https://www.genecards.org/cgi-bin/carddisp.pl?gene=TMEM107
TGFB3	Transforming Growth Factor Beta 3	Protein Coding	P10600	56	GC14M075958	18.8717	https://www.genecards.org/cgi-bin/carddisp.pl?gene=TGFB3
PGM3	Phosphoglucomutase 3	Protein Coding	O95394	50	GC06M094594	18.864	https://www.genecards.org/cgi-bin/carddisp.pl?gene=PGM3
MS4A1	Membrane Spanning 4-Domains A1	Protein Coding	P11836	55	GC11P088664	18.8636	https://www.genecards.org/cgi-bin/carddisp.pl?gene=MS4A1
RAD50	RAD50 Double Strand Break Repair Protein	Protein Coding	Q92878	58	GC05P132556	18.8616	https://www.genecards.org/cgi-bin/carddisp.pl?gene=RAD50
RD3	RD3 Regulator Of GUCY2D	Protein Coding	Q7Z3Z2	45	GC01M211476	18.8518	https://www.genecards.org/cgi-bin/carddisp.pl?gene=RD3
MOG	Myelin Oligodendrocyte Glycoprotein	Protein Coding	Q16653	54	GC06P134753	18.8465	https://www.genecards.org/cgi-bin/carddisp.pl?gene=MOG
TGIF1	TGFB Induced Factor Homeobox 1	Protein Coding	Q15583	55	GC18P003411	18.8394	https://www.genecards.org/cgi-bin/carddisp.pl?gene=TGIF1
PRKCB	Protein Kinase C Beta	Protein Coding	P05771	58	GC16P081181	18.8284	https://www.genecards.org/cgi-bin/carddisp.pl?gene=PRKCB
NF2	NF2, Moesin-Ezrin-Radixin Like (MERLIN) Tumor Suppressor	Protein Coding	P35240	58	GC22P029603	18.8236	https://www.genecards.org/cgi-bin/carddisp.pl?gene=NF2
GCGR	Glucagon Receptor	Protein Coding	P47871	54	GC17P081804	18.8118	https://www.genecards.org/cgi-bin/carddisp.pl?gene=GCGR
MIR205	MicroRNA 205	RNA Gene		26	GC01P209432	18.8114	https://www.genecards.org/cgi-bin/carddisp.pl?gene=MIR205
UPK3A	Uroplakin 3A	Protein Coding	O75631	45	GC22P045284	18.7801	https://www.genecards.org/cgi-bin/carddisp.pl?gene=UPK3A
LMOD1	Leiomodin 1	Protein Coding	P29536	49	GC01M201896	18.7778	https://www.genecards.org/cgi-bin/carddisp.pl?gene=LMOD1
APOA1-AS	APOA1 Antisense RNA	RNA Gene		22	GC11P116836	18.7738	https://www.genecards.org/cgi-bin/carddisp.pl?gene=APOA1-AS
TMCO1	Transmembrane And Coiled-Coil Domains 1	Protein Coding	Q9UM00	48	GC01M165724	18.7708	https://www.genecards.org/cgi-bin/carddisp.pl?gene=TMCO1
HTR1A	5-Hydroxytryptamine Receptor 1A	Protein Coding	P08908	55	GC05M063960	18.7695	https://www.genecards.org/cgi-bin/carddisp.pl?gene=HTR1A
C5AR1	Complement C5a Receptor 1	Protein Coding	P21730	54	GC19P047290	18.7526	https://www.genecards.org/cgi-bin/carddisp.pl?gene=C5AR1
ASS1	Argininosuccinate Synthase 1	Protein Coding	P00966	56	GC09P130444	18.7322	https://www.genecards.org/cgi-bin/carddisp.pl?gene=ASS1
TOR1A	Torsin Family 1 Member A	Protein Coding	O14656	55	GC09M129812	18.7294	https://www.genecards.org/cgi-bin/carddisp.pl?gene=TOR1A
MT-TY	Mitochondrially Encoded TRNA-Tyr (UAU/C)	RNA Gene		18	GCMTM005828	18.7241	https://www.genecards.org/cgi-bin/carddisp.pl?gene=MT-TY
IFNAR1	Interferon Alpha And Beta Receptor Subunit 1	Protein Coding	P17181	57	GC21P033324	18.7221	https://www.genecards.org/cgi-bin/carddisp.pl?gene=IFNAR1
VEGFC	Vascular Endothelial Growth Factor C	Protein Coding	P49767	55	GC04M176683	18.7196	https://www.genecards.org/cgi-bin/carddisp.pl?gene=VEGFC
GLI2	GLI Family Zinc Finger 2	Protein Coding	P10070	58	GC02P120735	18.7146	https://www.genecards.org/cgi-bin/carddisp.pl?gene=GLI2
LZTFL1	Leucine Zipper Transcription Factor Like 1	Protein Coding	Q9NQ48	47	GC03M045823	18.7143	https://www.genecards.org/cgi-bin/carddisp.pl?gene=LZTFL1
NUP107	Nucleoporin 107	Protein Coding	P57740	52	GC12P068686	18.7055	https://www.genecards.org/cgi-bin/carddisp.pl?gene=NUP107
XK	X-Linked Kx Blood Group Antigen, Kell And VPS13A Binding Protein	Protein Coding	P51811	49	GC0XP037685	18.7019	https://www.genecards.org/cgi-bin/carddisp.pl?gene=XK
TCTN1	Tectonic Family Member 1	Protein Coding	Q2MV58	47	GC12P110614	18.6987	https://www.genecards.org/cgi-bin/carddisp.pl?gene=TCTN1
VCL	Vinculin	Protein Coding	P18206	56	GC10P073995	18.6787	https://www.genecards.org/cgi-bin/carddisp.pl?gene=VCL
SPAST	Spastin	Protein Coding	Q9UBP0	51	GC02P032063	18.6718	https://www.genecards.org/cgi-bin/carddisp.pl?gene=SPAST
GATAD1	GATA Zinc Finger Domain Containing 1	Protein Coding	Q8WUU5	45	GC07P092447	18.665	https://www.genecards.org/cgi-bin/carddisp.pl?gene=GATAD1
TEK	TEK Receptor Tyrosine Kinase	Protein Coding	Q02763	60	GC09P027109	18.6647	https://www.genecards.org/cgi-bin/carddisp.pl?gene=TEK
RAB4B-EGLN2	RAB4B-EGLN2 Readthrough (NMD Candidate)	RNA Gene		18	GC19P040778	18.6521	https://www.genecards.org/cgi-bin/carddisp.pl?gene=RAB4B-EGLN2
SLIT3	Slit Guidance Ligand 3	Protein Coding	O75094	50	GC05M168661	18.6455	https://www.genecards.org/cgi-bin/carddisp.pl?gene=SLIT3
HK1	Hexokinase 1	Protein Coding	P19367	59	GC10P069269	18.6434	https://www.genecards.org/cgi-bin/carddisp.pl?gene=HK1
THBS2	Thrombospondin 2	Protein Coding	P35442	55	GC06M169215	18.6392	https://www.genecards.org/cgi-bin/carddisp.pl?gene=THBS2
MAGI2	Membrane Associated Guanylate Kinase, WW And PDZ Domain Containing 2	Protein Coding	Q86UL8	52	GC07M078017	18.6339	https://www.genecards.org/cgi-bin/carddisp.pl?gene=MAGI2
ADAMTS9	ADAM Metallopeptidase With Thrombospondin Type 1 Motif 9	Protein Coding	Q9P2N4	47	GC03M064501	18.6306	https://www.genecards.org/cgi-bin/carddisp.pl?gene=ADAMTS9
SLC4A2	Solute Carrier Family 4 Member 2	Protein Coding	P04920	50	GC07P151057	18.5999	https://www.genecards.org/cgi-bin/carddisp.pl?gene=SLC4A2
PEX13	Peroxisomal Biogenesis Factor 13	Protein Coding	Q92968	47	GC02P061017	18.594	https://www.genecards.org/cgi-bin/carddisp.pl?gene=PEX13
IL18R1	Interleukin 18 Receptor 1	Protein Coding	Q13478	52	GC02P102311	18.5924	https://www.genecards.org/cgi-bin/carddisp.pl?gene=IL18R1
KCNJ5	Potassium Inwardly Rectifying Channel Subfamily J Member 5	Protein Coding	P48544	56	GC11P128891	18.5892	https://www.genecards.org/cgi-bin/carddisp.pl?gene=KCNJ5
SPATA7	Spermatogenesis Associated 7	Protein Coding	Q9P0W8	46	GC14P088384	18.5867	https://www.genecards.org/cgi-bin/carddisp.pl?gene=SPATA7
USP8	Ubiquitin Specific Peptidase 8	Protein Coding	P40818	55	GC15P050424	18.5813	https://www.genecards.org/cgi-bin/carddisp.pl?gene=USP8
PGR	Progesterone Receptor	Protein Coding	P06401	59	GC11M126145	18.5686	https://www.genecards.org/cgi-bin/carddisp.pl?gene=PGR
RLBP1	Retinaldehyde Binding Protein 1	Protein Coding	P12271	52	GC15M089209	18.5631	https://www.genecards.org/cgi-bin/carddisp.pl?gene=RLBP1
MIR152	MicroRNA 152	RNA Gene		27	GC17M048037	18.5501	https://www.genecards.org/cgi-bin/carddisp.pl?gene=MIR152
IL23A	Interleukin 23 Subunit Alpha	Protein Coding	Q9NPF7	48	GC12P060632	18.5459	https://www.genecards.org/cgi-bin/carddisp.pl?gene=IL23A
CYLD	CYLD Lysine 63 Deubiquitinase	Protein Coding	Q9NQC7	56	GC16P050742	18.5324	https://www.genecards.org/cgi-bin/carddisp.pl?gene=CYLD
CYP11A1	Cytochrome P450 Family 11 Subfamily A Member 1	Protein Coding	P05108	56	GC15M074337	18.5319	https://www.genecards.org/cgi-bin/carddisp.pl?gene=CYP11A1
PIGL	Phosphatidylinositol Glycan Anchor Biosynthesis Class L	Protein Coding	Q9Y2B2	46	GC17P016217	18.5297	https://www.genecards.org/cgi-bin/carddisp.pl?gene=PIGL
SAR1B	Secretion Associated Ras Related GTPase 1B	Protein Coding	Q9Y6B6	50	GC05M134601	18.5221	https://www.genecards.org/cgi-bin/carddisp.pl?gene=SAR1B
PNP	Purine Nucleoside Phosphorylase	Protein Coding	P00491	58	GC14P045700	18.5058	https://www.genecards.org/cgi-bin/carddisp.pl?gene=PNP
MRE11	MRE11 Homolog, Double Strand Break Repair Nuclease	Protein Coding	P49959	57	GC11M126070	18.5057	https://www.genecards.org/cgi-bin/carddisp.pl?gene=MRE11
SLC2A3	Solute Carrier Family 2 Member 3	Protein Coding	P11169	56	GC12M007919	18.4982	https://www.genecards.org/cgi-bin/carddisp.pl?gene=SLC2A3
CKM	Creatine Kinase, M-Type	Protein Coding	P06732	53	GC19M045306	18.4723	https://www.genecards.org/cgi-bin/carddisp.pl?gene=CKM
KIF12	Kinesin Family Member 12	Protein Coding	Q96FN5	44	GC09M114086	18.4515	https://www.genecards.org/cgi-bin/carddisp.pl?gene=KIF12
FXYD2	FXYD Domain Containing Ion Transport Regulator 2	Protein Coding	P54710	50	GC11M117800	18.441	https://www.genecards.org/cgi-bin/carddisp.pl?gene=FXYD2
NR1I3	Nuclear Receptor Subfamily 1 Group I Member 3	Protein Coding	Q14994	53	GC01M161229	18.4396	https://www.genecards.org/cgi-bin/carddisp.pl?gene=NR1I3
NOD1	Nucleotide Binding Oligomerization Domain Containing 1	Protein Coding	Q9Y239	51	GC07M030424	18.4391	https://www.genecards.org/cgi-bin/carddisp.pl?gene=NOD1
ADAMTSL1	ADAMTS Like 1	Protein Coding	Q8N6G6	50	GC09P017906	18.4379	https://www.genecards.org/cgi-bin/carddisp.pl?gene=ADAMTSL1
SRGAP1	SLIT-ROBO Rho GTPase Activating Protein 1	Protein Coding	Q7Z6B7	50	GC12P063844	18.4352	https://www.genecards.org/cgi-bin/carddisp.pl?gene=SRGAP1
CDK6	Cyclin Dependent Kinase 6	Protein Coding	Q00534	60	GC07M092604	18.4132	https://www.genecards.org/cgi-bin/carddisp.pl?gene=CDK6
PLA2G4A	Phospholipase A2 Group IVA	Protein Coding	P47712	56	GC01P186798	18.4082	https://www.genecards.org/cgi-bin/carddisp.pl?gene=PLA2G4A
MIRLET7F2	MicroRNA Let-7f-2	RNA Gene		24	GC0XM053778	18.3863	https://www.genecards.org/cgi-bin/carddisp.pl?gene=MIRLET7F2
CERKL	Ceramide Kinase Like	Protein Coding	Q49MI3	46	GC02M181536	18.3856	https://www.genecards.org/cgi-bin/carddisp.pl?gene=CERKL
MT-TM	Mitochondrially Encoded TRNA-Met (AUA/G)	RNA Gene		19	GCMTP004404	18.3823	https://www.genecards.org/cgi-bin/carddisp.pl?gene=MT-TM
RFC1	Replication Factor C Subunit 1	Protein Coding	P35251	54	GC04M039291	18.374	https://www.genecards.org/cgi-bin/carddisp.pl?gene=RFC1
IREB2	Iron Responsive Element Binding Protein 2	Protein Coding	P48200	54	GC15P078437	18.3735	https://www.genecards.org/cgi-bin/carddisp.pl?gene=IREB2
PAPPA	Pappalysin 1	Protein Coding	Q13219	51	GC09P124390	18.3605	https://www.genecards.org/cgi-bin/carddisp.pl?gene=PAPPA
RECQL4	RecQ Like Helicase 4	Protein Coding	O94761	50	GC08M146626	18.3527	https://www.genecards.org/cgi-bin/carddisp.pl?gene=RECQL4
TNFRSF10A	TNF Receptor Superfamily Member 10a	Protein Coding	O00220	54	GC08M023190	18.3407	https://www.genecards.org/cgi-bin/carddisp.pl?gene=TNFRSF10A
SEMA3A	Semaphorin 3A	Protein Coding	Q14563	55	GC07M083955	18.3365	https://www.genecards.org/cgi-bin/carddisp.pl?gene=SEMA3A
SPTAN1	Spectrin Alpha, Non-Erythrocytic 1	Protein Coding	Q13813	57	GC09P128552	18.3327	https://www.genecards.org/cgi-bin/carddisp.pl?gene=SPTAN1
MIRLET7A1	MicroRNA Let-7a-1	RNA Gene		29	GC09P094175	18.3255	https://www.genecards.org/cgi-bin/carddisp.pl?gene=MIRLET7A1
SHBG	Sex Hormone Binding Globulin	Protein Coding	P04278	51	GC17P007613	18.3207	https://www.genecards.org/cgi-bin/carddisp.pl?gene=SHBG
COL6A1	Collagen Type VI Alpha 1 Chain	Protein Coding	P12109	53	GC21P045981	18.302	https://www.genecards.org/cgi-bin/carddisp.pl?gene=COL6A1
MEG8	Maternally Expressed 8, Small Nucleolar RNA Host Gene	RNA Gene		26	GC14P116736	18.282	https://www.genecards.org/cgi-bin/carddisp.pl?gene=MEG8
MIR296	MicroRNA 296	RNA Gene		25	GC20M058817	18.2721	https://www.genecards.org/cgi-bin/carddisp.pl?gene=MIR296
PTPN2	Protein Tyrosine Phosphatase Non-Receptor Type 2	Protein Coding	P17706	55	GC18M033992	18.2521	https://www.genecards.org/cgi-bin/carddisp.pl?gene=PTPN2
CFP	Complement Factor Properdin	Protein Coding	P27918	52	GC0XM047623	18.252	https://www.genecards.org/cgi-bin/carddisp.pl?gene=CFP
CDH2	Cadherin 2	Protein Coding	P19022	60	GC18M034101	18.2438	https://www.genecards.org/cgi-bin/carddisp.pl?gene=CDH2
F13A1	Coagulation Factor XIII A Chain	Protein Coding	P00488	56	GC06M006144	18.2325	https://www.genecards.org/cgi-bin/carddisp.pl?gene=F13A1
EWSR1	EWS RNA Binding Protein 1	Protein Coding	Q01844	54	GC22P070291	18.2276	https://www.genecards.org/cgi-bin/carddisp.pl?gene=EWSR1
IL19	Interleukin 19	Protein Coding	Q9UHD0	48	GC01P206770	18.2253	https://www.genecards.org/cgi-bin/carddisp.pl?gene=IL19
MIR99B	MicroRNA 99b	RNA Gene		27	GC19P051692	18.2247	https://www.genecards.org/cgi-bin/carddisp.pl?gene=MIR99B
DYNC2LI1	Dynein Cytoplasmic 2 Light Intermediate Chain 1	Protein Coding	Q8TCX1	48	GC02P043794	18.2114	https://www.genecards.org/cgi-bin/carddisp.pl?gene=DYNC2LI1
RHEB	Ras Homolog, MTORC1 Binding	Protein Coding	Q15382	58	GC07M151466	18.1952	https://www.genecards.org/cgi-bin/carddisp.pl?gene=RHEB
DRD3	Dopamine Receptor D3	Protein Coding	P35462	52	GC03M114128	18.1885	https://www.genecards.org/cgi-bin/carddisp.pl?gene=DRD3
TUBA1A	Tubulin Alpha 1a	Protein Coding	Q71U36	57	GC12M049184	18.1806	https://www.genecards.org/cgi-bin/carddisp.pl?gene=TUBA1A
CD69	CD69 Molecule	Protein Coding	Q07108	51	GC12M029488	18.1796	https://www.genecards.org/cgi-bin/carddisp.pl?gene=CD69
NRG3	Neuregulin 3	Protein Coding	P56975	51	GC10P109263	18.1751	https://www.genecards.org/cgi-bin/carddisp.pl?gene=NRG3
NR1H3	Nuclear Receptor Subfamily 1 Group H Member 3	Protein Coding	Q13133	55	GC11P047248	18.1737	https://www.genecards.org/cgi-bin/carddisp.pl?gene=NR1H3
STUB1	STIP1 Homology And U-Box Containing Protein 1	Protein Coding	Q9UNE7	54	GC16P080174	18.171	https://www.genecards.org/cgi-bin/carddisp.pl?gene=STUB1
MLXIPL	MLX Interacting Protein Like	Protein Coding	Q9NP71	52	GC07M073593	18.1704	https://www.genecards.org/cgi-bin/carddisp.pl?gene=MLXIPL
ETFDH	Electron Transfer Flavoprotein Dehydrogenase	Protein Coding	Q16134	54	GC04P158672	18.1593	https://www.genecards.org/cgi-bin/carddisp.pl?gene=ETFDH
CFAP410	Cilia And Flagella Associated Protein 410	Protein Coding	O43822	44	GC21M044330	18.1588	https://www.genecards.org/cgi-bin/carddisp.pl?gene=CFAP410
ACADVL	Acyl-CoA Dehydrogenase Very Long Chain	Protein Coding	P49748	54	GC17P111148	18.1482	https://www.genecards.org/cgi-bin/carddisp.pl?gene=ACADVL
FXN	Frataxin	Protein Coding	Q16595	55	GC09P069035	18.0952	https://www.genecards.org/cgi-bin/carddisp.pl?gene=FXN
PDE5A	Phosphodiesterase 5A	Protein Coding	O76074	54	GC04M119494	18.0941	https://www.genecards.org/cgi-bin/carddisp.pl?gene=PDE5A
AURKA	Aurora Kinase A	Protein Coding	O14965	60	GC20M056370	18.0926	https://www.genecards.org/cgi-bin/carddisp.pl?gene=AURKA
TNIP1	TNFAIP3 Interacting Protein 1	Protein Coding	Q15025	47	GC05M151029	18.0885	https://www.genecards.org/cgi-bin/carddisp.pl?gene=TNIP1
CTU2	Cytosolic Thiouridylase Subunit 2	Protein Coding	Q2VPK5	45	GC16P088706	18.088	https://www.genecards.org/cgi-bin/carddisp.pl?gene=CTU2
P2RY12	Purinergic Receptor P2Y12	Protein Coding	Q9H244	56	GC03M151336	18.0701	https://www.genecards.org/cgi-bin/carddisp.pl?gene=P2RY12
TFAP2B	Transcription Factor AP-2 Beta	Protein Coding	Q92481	54	GC06P135127	18.0696	https://www.genecards.org/cgi-bin/carddisp.pl?gene=TFAP2B
PTPN1	Protein Tyrosine Phosphatase Non-Receptor Type 1	Protein Coding	P18031	58	GC20P050510	18.0672	https://www.genecards.org/cgi-bin/carddisp.pl?gene=PTPN1
TPM1	Tropomyosin 1	Protein Coding	P09493	58	GC15P165361	18.0286	https://www.genecards.org/cgi-bin/carddisp.pl?gene=TPM1
CELSR3	Cadherin EGF LAG Seven-Pass G-Type Receptor 3	Protein Coding	Q9NYQ7	47	GC03M048641	18.0163	https://www.genecards.org/cgi-bin/carddisp.pl?gene=CELSR3
MIR301A	MicroRNA 301a	RNA Gene		26	GC17M059151	18.0143	https://www.genecards.org/cgi-bin/carddisp.pl?gene=MIR301A
FOXG1	Forkhead Box G1	Protein Coding	P55316	53	GC14P046011	18.0111	https://www.genecards.org/cgi-bin/carddisp.pl?gene=FOXG1
SLC26A3	Solute Carrier Family 26 Member 3	Protein Coding	P40879	54	GC07M107765	18.0078	https://www.genecards.org/cgi-bin/carddisp.pl?gene=SLC26A3
ATRIP-TREX1	ATRIP-TREX1 Readthrough	RNA Gene		13	GC03P057589	18.0008	https://www.genecards.org/cgi-bin/carddisp.pl?gene=ATRIP-TREX1
PEPD	Peptidase D	Protein Coding	P12955	54	GC19M033386	17.9984	https://www.genecards.org/cgi-bin/carddisp.pl?gene=PEPD
CAPN10	Calpain 10	Protein Coding	Q9HC96	49	GC02P240586	17.9876	https://www.genecards.org/cgi-bin/carddisp.pl?gene=CAPN10
PLOD1	Procollagen-Lysine,2-Oxoglutarate 5-Dioxygenase 1	Protein Coding	Q02809	53	GC01P011934	17.9855	https://www.genecards.org/cgi-bin/carddisp.pl?gene=PLOD1
CENPF	Centromere Protein F	Protein Coding	P49454	51	GC01P214603	17.9771	https://www.genecards.org/cgi-bin/carddisp.pl?gene=CENPF
SGO1	Shugoshin 1	Protein Coding	Q5FBB7	50	GC03M026319	17.97	https://www.genecards.org/cgi-bin/carddisp.pl?gene=SGO1
SLC5A1	Solute Carrier Family 5 Member 1	Protein Coding	P13866	55	GC22P032043	17.9664	https://www.genecards.org/cgi-bin/carddisp.pl?gene=SLC5A1
SLC25A13	Solute Carrier Family 25 Member 13	Protein Coding	Q9UJS0	53	GC07M096120	17.9614	https://www.genecards.org/cgi-bin/carddisp.pl?gene=SLC25A13
PRKCQ	Protein Kinase C Theta	Protein Coding	Q04759	57	GC10M006940	17.9567	https://www.genecards.org/cgi-bin/carddisp.pl?gene=PRKCQ
MT-TL2	Mitochondrially Encoded TRNA-Leu (CUN) 2	RNA Gene		19	GCMTP012268	17.9553	https://www.genecards.org/cgi-bin/carddisp.pl?gene=MT-TL2
FOXO1	Forkhead Box O1	Protein Coding	Q12778	60	GC13M040555	17.9509	https://www.genecards.org/cgi-bin/carddisp.pl?gene=FOXO1
IMPDH1	Inosine Monophosphate Dehydrogenase 1	Protein Coding	P20839	56	GC07M128392	17.9396	https://www.genecards.org/cgi-bin/carddisp.pl?gene=IMPDH1
WNT11	Wnt Family Member 11	Protein Coding	O96014	52	GC11M076186	17.9363	https://www.genecards.org/cgi-bin/carddisp.pl?gene=WNT11
CLN8	CLN8 Transmembrane ER And ERGIC Protein	Protein Coding	Q9UBY8	50	GC08P001755	17.9249	https://www.genecards.org/cgi-bin/carddisp.pl?gene=CLN8
ATP1A2	ATPase Na+/K+ Transporting Subunit Alpha 2	Protein Coding	P50993	57	GC01P160115	17.9244	https://www.genecards.org/cgi-bin/carddisp.pl?gene=ATP1A2
MT-TV	Mitochondrially Encoded TRNA-Val (GUN)	RNA Gene		20	GCMTP001605	17.9207	https://www.genecards.org/cgi-bin/carddisp.pl?gene=MT-TV
DHFR	Dihydrofolate Reductase	Protein Coding	P00374	58	GC05M080626	17.9044	https://www.genecards.org/cgi-bin/carddisp.pl?gene=DHFR
POMT2	Protein O-Mannosyltransferase 2	Protein Coding	Q9UKY4	52	GC14M077274	17.8985	https://www.genecards.org/cgi-bin/carddisp.pl?gene=POMT2
SLC19A1	Solute Carrier Family 19 Member 1	Protein Coding	P41440	55	GC21M045493	17.8976	https://www.genecards.org/cgi-bin/carddisp.pl?gene=SLC19A1
RASSF1	Ras Association Domain Family Member 1	Protein Coding	Q9NS23	52	GC03M050329	17.8965	https://www.genecards.org/cgi-bin/carddisp.pl?gene=RASSF1
CHM	CHM Rab Escort Protein	Protein Coding	P24386	50	GC0XM085861	17.8819	https://www.genecards.org/cgi-bin/carddisp.pl?gene=CHM
[truncated: 24,193 more rows]

## Sheet: S3
Supplementary Table 3: K-means clustering of common genes between DSF and RF
cluster Id	gene count	protein names
Cluster 1	58	ACTG2, ADAM10, APP, AR, CA9, CCND1, CCR1, CCR2, CCR5, CCR7, CDKN1A, CDKN1B, CDKN2B, CTSB, CTSD, CXCR4, CYP27B1, FOXO3, FTL, GCLC, GJA1, GUSB, HSD17B10, HTT, ITGB8, JAK2, LMNA, LRP6, MAPK3, MAPT, MDM2, MIF, MITF, MMP2, MMP9, MTOR, NDRG1, NFE2L2, NFKB1, NLRP3, NQO1, NR3C2, NTRK1, PDGFRB, PIK3R1, PLA2G6, PRKCD, PTEN, PTPN11, RIPK1, SMAD4, SOD1, THPO, TIMP2, TNFSF15, TPM1, TYMS, VCAM1
Cluster 2	17	ALDH2, ALOX5, CYP19A1, CYP2E1, CYP3A4, HTR2A, KCNH2, LOX, MGST1, NR5A1, PAH, PLA2G2A, PTGS1, PTGS2, RARB, SCN2A, TGM2
Cluster 3	2	BLM, RPA1

## Sheet: S4
Supplementary Table 4: List of 138 molecular pathways modulated by DSF targeted 78 protein molecules.
KEGG ID	Pathway description	observed gene count	background gene count	strength	false discovery rate	Set of genes within the network
hsa05200	Pathways in cancer	25	515	1.09	6.94e-18	MMP2, NFKB1, CCND1, CDKN1B, MDM2, LRP6, PDGFRB, MAPK3, CDKN2B, NQO1, RARB, SMAD4, MTOR, PTGS2, PTEN, MMP9, AR, JAK2, MGST1, NFE2L2, CDKN1A, CXCR4, MITF, PIK3R1, NTRK1
hsa05215	Prostate cancer	12	97	1.49	2.27e-12	NFKB1, CCND1, CDKN1B, MDM2, PDGFRB, MAPK3, MTOR, PTEN, MMP9, AR, CDKN1A, PIK3R1
hsa05206	MicroRNAs in cancer	13	159	1.31	1.56e-11	NFKB1, CCND1, CDKN1B, MDM2, PDGFRB, MAPK3, TPM1, MTOR, PTGS2, PTEN, MMP9, CDKN1A, PIK3R1
hsa04933	AGE-RAGE signaling pathway in diabetic complications	10	96	1.42	9.9e-10	MMP2, NFKB1, CCND1, CDKN1B, MAPK3, VCAM1, PRKCD, SMAD4, JAK2, PIK3R1
hsa05220	Chronic myeloid leukemia	9	75	1.48	2.8e-09	NFKB1, CCND1, CDKN1B, MDM2, MAPK3, SMAD4, CDKN1A, PIK3R1, PTPN11
hsa05225	Hepatocellular carcinoma	11	161	1.24	4.11e-09	CCND1, LRP6, MAPK3, NQO1, SMAD4, MTOR, PTEN, MGST1, NFE2L2, CDKN1A, PIK3R1
hsa05163	Human cytomegalovirus infection	12	217	1.15	4.63e-09	NFKB1, CCND1, MDM2, RIPK1, MAPK3, CCR5, CCR1, MTOR, PTGS2, CDKN1A, CXCR4, PIK3R1
hsa04068	FoxO signaling pathway	10	126	1.3	5.7e-09	CCND1, CDKN1B, MDM2, MAPK3, CDKN2B, FOXO3, SMAD4, PTEN, CDKN1A, PIK3R1
hsa04151	PI3K-Akt signaling pathway	14	349	1.01	5.7e-09	ITGB8, NFKB1, CCND1, CDKN1B, MDM2, PDGFRB, MAPK3, FOXO3, MTOR, PTEN, JAK2, CDKN1A, PIK3R1, NTRK1
hsa05222	Small cell lung cancer	9	92	1.39	7.52e-09	NFKB1, CCND1, CDKN1B, CDKN2B, RARB, PTGS2, PTEN, CDKN1A, PIK3R1
hsa01522	Endocrine resistance	9	94	1.38	8.17e-09	MMP2, CCND1, CDKN1B, MDM2, MAPK3, MTOR, MMP9, CDKN1A, PIK3R1
hsa04062	Chemokine signaling pathway	11	186	1.17	8.82e-09	NFKB1, CCR7, MAPK3, CCR2, CCR5, CCR1, PRKCD, FOXO3, JAK2, CXCR4, PIK3R1
hsa05226	Gastric cancer	10	146	1.24	1.43e-08	CCND1, CDKN1B, LRP6, MAPK3, CDKN2B, RARB, SMAD4, MTOR, CDKN1A, PIK3R1
hsa04218	Cellular senescence	10	150	1.23	1.7e-08	NFKB1, CCND1, MDM2, MAPK3, CDKN2B, FOXO3, MTOR, PTEN, CDKN1A, PIK3R1
hsa05214	Glioma	8	71	1.45	1.89e-08	CCND1, MDM2, PDGFRB, MAPK3, MTOR, PTEN, CDKN1A, PIK3R1
hsa05218	Melanoma	8	72	1.45	1.96e-08	CCND1, MDM2, PDGFRB, MAPK3, PTEN, CDKN1A, MITF, PIK3R1
hsa05167	Kaposi sarcoma-associated herpesvirus infection	10	187	1.13	1.06e-07	NFKB1, CCND1, MAPK3, CCR5, CCR1, MTOR, PTGS2, JAK2, CDKN1A, PIK3R1
hsa05165	Human papillomavirus infection	12	324	0.97	1.41e-07	ITGB8, NFKB1, CCND1, CDKN1B, MDM2, PDGFRB, MAPK3, MTOR, PTGS2, PTEN, CDKN1A, PIK3R1
hsa04625	C-type lectin receptor signaling pathway	8	101	1.3	1.98e-07	NFKB1, MDM2, MAPK3, PRKCD, NLRP3, PTGS2, PIK3R1, PTPN11
hsa05212	Pancreatic cancer	7	71	1.4	4e-07	NFKB1, CCND1, MAPK3, SMAD4, MTOR, CDKN1A, PIK3R1
hsa05219	Bladder cancer	6	40	1.58	4.09e-07	MMP2, CCND1, MDM2, MAPK3, MMP9, CDKN1A
hsa01521	EGFR tyrosine kinase inhibitor resistance	7	77	1.36	6.12e-07	PDGFRB, MAPK3, FOXO3, MTOR, PTEN, JAK2, PIK3R1
hsa05203	Viral carcinogenesis	9	183	1.09	9.5e-07	NFKB1, CCND1, CDKN1B, MDM2, MAPK3, CDKN2B, CCR5, CDKN1A, PIK3R1
hsa05418	Fluid shear stress and atherosclerosis	8	129	1.19	9.5e-07	MMP2, NFKB1, VCAM1, NQO1, MMP9, MGST1, NFE2L2, PIK3R1
hsa04210	Apoptosis	8	131	1.19	1.01e-06	NFKB1, CTSD, RIPK1, MAPK3, CTSB, LMNA, PIK3R1, NTRK1
hsa05235	PD-L1 expression and PD-1 checkpoint pathway in cancer	7	87	1.31	1.13e-06	NFKB1, MAPK3, MTOR, PTEN, JAK2, PIK3R1, PTPN11
hsa05205	Proteoglycans in cancer	9	194	1.07	1.3e-06	MMP2, CCND1, MDM2, MAPK3, MTOR, MMP9, CDKN1A, PIK3R1, PTPN11
hsa01100	Metabolic pathways	21	1435	0.57	1.56e-06	HSD17B10, MIF, CYP27B1, ALDH2, PDE11A, GUSB, TYMS, NQO1, PLA2G6, PTGS1, PTGS2, PTEN, ALOX5, CA9, MGST1, CYP19A1, PLA2G2A, CYP2E1, PAH, GCLC, CYP3A4
hsa05213	Endometrial cancer	6	58	1.42	2.24e-06	CCND1, MAPK3, FOXO3, PTEN, CDKN1A, PIK3R1
hsa00590	Arachidonic acid metabolism	6	60	1.4	2.61e-06	PLA2G6, PTGS1, PTGS2, ALOX5, PLA2G2A, CYP2E1
hsa05131	Shigellosis	9	218	1.02	2.93e-06	NFKB1, MDM2, RIPK1, MAPK3, PRKCD, NLRP3, FOXO3, MTOR, PIK3R1
hsa04630	JAK-STAT signaling pathway	8	158	1.11	3.11e-06	CCND1, PDGFRB, MTOR, JAK2, CDKN1A, PIK3R1, PTPN11, THPO
hsa04668	TNF signaling pathway	7	111	1.2	4.26e-06	NFKB1, RIPK1, MAPK3, VCAM1, PTGS2, MMP9, PIK3R1
hsa04722	Neurotrophin signaling pathway	7	112	1.2	4.38e-06	NFKB1, MAPK3, PRKCD, FOXO3, PIK3R1, NTRK1, PTPN11
hsa04917	Prolactin signaling pathway	6	68	1.35	4.45e-06	NFKB1, CCND1, MAPK3, FOXO3, JAK2, PIK3R1
hsa05223	Non-small cell lung cancer	6	68	1.35	4.45e-06	CCND1, MAPK3, RARB, FOXO3, CDKN1A, PIK3R1
hsa05230	Central carbon metabolism in cancer	6	68	1.35	4.45e-06	PDGFRB, MAPK3, MTOR, PTEN, PIK3R1, NTRK1
hsa04140	Autophagy - animal	7	131	1.13	1.07e-05	CTSD, MAPK3, PRKCD, CTSB, MTOR, PTEN, PIK3R1
hsa05210	Colorectal cancer	6	82	1.27	1.12e-05	CCND1, MAPK3, SMAD4, MTOR, CDKN1A, PIK3R1
hsa05010	Alzheimer disease	10	354	0.85	1.37e-05	HSD17B10, NFKB1, ADAM10, LRP6, MAPK3, APP, MAPT, MTOR, PTGS2, PIK3R1
hsa05166	Human T-cell leukemia virus 1 infection	8	210	0.98	1.9e-05	NFKB1, CCND1, MAPK3, CDKN2B, SMAD4, PTEN, CDKN1A, PIK3R1
hsa05224	Breast cancer	7	146	1.08	1.93e-05	CCND1, LRP6, MAPK3, MTOR, PTEN, CDKN1A, PIK3R1
hsa04934	Cushing syndrome	7	153	1.06	2.54e-05	CCND1, CDKN1B, MAPK3, CDKN2B, PDE11A, NR5A1, CDKN1A
hsa04014	Ras signaling pathway	8	225	0.95	2.9e-05	NFKB1, PDGFRB, MAPK3, PLA2G6, PLA2G2A, PIK3R1, NTRK1, PTPN11
hsa05161	Hepatitis B	7	158	1.05	2.97e-05	NFKB1, MAPK3, SMAD4, MMP9, JAK2, CDKN1A, PIK3R1
hsa04066	HIF-1 signaling pathway	6	102	1.17	3.14e-05	NFKB1, CDKN1B, MAPK3, MTOR, CDKN1A, PIK3R1
hsa04931	Insulin resistance	6	106	1.16	3.8e-05	NFKB1, PRKCD, MTOR, PTEN, PIK3R1, PTPN11
hsa04726	Serotonergic synapse	6	108	1.15	4.12e-05	MAPK3, APP, PTGS1, PTGS2, ALOX5, HTR2A
hsa05202	Transcriptional misregulation in cancer	7	171	1.01	4.5e-05	NFKB1, CDKN1B, MDM2, MMP9, CDKN1A, MITF, NTRK1
hsa04670	Leukocyte transendothelial migration	6	111	1.14	4.6e-05	MMP2, VCAM1, MMP9, CXCR4, PIK3R1, PTPN11
hsa00591	Linoleic acid metabolism	4	29	1.54	5.53e-05	PLA2G6, PLA2G2A, CYP2E1, CYP3A4
hsa05221	Acute myeloid leukemia	5	67	1.28	6.16e-05	NFKB1, CCND1, MAPK3, MTOR, PIK3R1
hsa04110	Cell cycle	6	120	1.1	6.64e-05	CCND1, CDKN1B, MDM2, CDKN2B, SMAD4, CDKN1A
hsa01524	Platinum drug resistance	5	70	1.26	7.25e-05	MDM2, MAPK3, MGST1, CDKN1A, PIK3R1
hsa05169	Epstein-Barr virus infection	7	192	0.96	8.29e-05	NFKB1, CCND1, CDKN1B, MDM2, RIPK1, CDKN1A, PIK3R1
hsa04915	Estrogen signaling pathway	6	133	1.06	0.00011	MMP2, CTSD, MAPK3, PRKCD, MMP9, PIK3R1
hsa05170	Human immunodeficiency virus 1 infection	7	203	0.94	0.00011	NFKB1, RIPK1, MAPK3, CCR5, MTOR, CXCR4, PIK3R1
hsa05216	Thyroid cancer	4	37	1.44	0.00012	CCND1, MAPK3, CDKN1A, NTRK1
hsa04012	ErbB signaling pathway	5	81	1.19	0.00013	CDKN1B, MAPK3, MTOR, CDKN1A, PIK3R1
hsa04750	Inflammatory mediator regulation of TRP channels	5	92	1.14	0.00023	PRKCD, PLA2G6, PIK3R1, NTRK1, HTR2A
hsa04930	Type II diabetes mellitus	4	45	1.35	0.00023	MAPK3, PRKCD, MTOR, PIK3R1
hsa05160	Hepatitis C	6	157	0.98	0.00024	NFKB1, CCND1, RIPK1, MAPK3, CDKN1A, PIK3R1
hsa04061	Viral protein interaction with cytokine and cytokine receptor	5	96	1.12	0.00026	CCR7, CCR2, CCR5, CCR1, CXCR4
hsa04659	Th17 cell differentiation	5	99	1.11	0.0003	NFKB1, MAPK3, SMAD4, MTOR, JAK2
hsa05145	Toxoplasmosis	5	103	1.09	0.00035	NFKB1, MAPK3, CCR5, ALOX5, JAK2
hsa04621	NOD-like receptor signaling pathway	6	173	0.94	0.00039	NFKB1, RIPK1, MAPK3, PRKCD, NLRP3, CTSB
hsa04071	Sphingolipid signaling pathway	5	116	1.04	0.00058	NFKB1, CTSD, MAPK3, PTEN, PIK3R1
hsa04213	Longevity regulating pathway - multiple species	4	61	1.22	0.00062	SOD1, FOXO3, MTOR, PIK3R1
hsa04919	Thyroid hormone signaling pathway	5	120	1.02	0.00066	CCND1, MDM2, MAPK3, MTOR, PIK3R1
hsa04060	Cytokine-cytokine receptor interaction	7	282	0.8	0.00069	CCR7, CCR2, CCR5, CCR1, TNFSF15, CXCR4, THPO
hsa04510	Focal adhesion	6	195	0.89	0.00069	ITGB8, CCND1, PDGFRB, MAPK3, PTEN, PIK3R1
hsa05211	Renal cell carcinoma	4	65	1.19	0.00074	MAPK3, CDKN1A, PIK3R1, PTPN11
hsa04926	Relaxin signaling pathway	5	126	1	0.00078	MMP2, NFKB1, MAPK3, MMP9, PIK3R1
hsa04920	Adipocytokine signaling pathway	4	68	1.17	0.00085	NFKB1, MTOR, JAK2, PTPN11
hsa05140	Leishmaniasis	4	69	1.17	0.00089	NFKB1, MAPK3, PTGS2, JAK2
hsa04270	Vascular smooth muscle contraction	5	132	0.98	0.00092	MAPK3, PRKCD, PLA2G6, PLA2G2A, ACTG2
hsa04115	p53 signaling pathway	4	72	1.15	0.001	CCND1, MDM2, PTEN, CDKN1A
hsa00983	Drug metabolism - other enzymes	4	74	1.14	0.0011	GUSB, MGST1, CYP2E1, CYP3A4
hsa05204	Chemical carcinogenesis	4	76	1.12	0.0012	PTGS2, MGST1, CYP2E1, CYP3A4
hsa04072	Phospholipase D signaling pathway	5	147	0.93	0.0014	PDGFRB, MAPK3, MTOR, PIK3R1, PTPN11
hsa04150	mTOR signaling pathway	5	150	0.93	0.0015	LRP6, MAPK3, MTOR, PTEN, PIK3R1
hsa04211	Longevity regulating pathway	4	87	1.06	0.0019	NFKB1, FOXO3, MTOR, PIK3R1
hsa04540	Gap junction	4	87	1.06	0.0019	PDGFRB, MAPK3, GJA1, HTR2A
hsa04657	IL-17 signaling pathway	4	91	1.05	0.0021	NFKB1, MAPK3, PTGS2, MMP9
hsa04666	Fc gamma R-mediated phagocytosis	4	90	1.05	0.0021	MAPK3, PRKCD, PLA2G6, PIK3R1
hsa04960	Aldosterone-regulated sodium reabsorption	3	37	1.31	0.0021	MAPK3, NR3C2, PIK3R1
hsa05152	Tuberculosis	5	165	0.88	0.0021	NFKB1, CYP27B1, CTSD, MAPK3, JAK2
hsa05164	Influenza A	5	163	0.89	0.0021	NFKB1, MAPK3, NLRP3, JAK2, PIK3R1
hsa05231	Choline metabolism in cancer	4	95	1.03	0.0024	PDGFRB, MAPK3, MTOR, PIK3R1
hsa04064	NF-kappa B signaling pathway	4	101	1	0.0029	NFKB1, RIPK1, VCAM1, PTGS2
hsa04620	Toll-like receptor signaling pathway	4	100	1	0.0029	NFKB1, RIPK1, MAPK3, PIK3R1
hsa04928	Parathyroid hormone synthesis, secretion and action	4	104	0.99	0.0032	CYP27B1, LRP6, MAPK3, CDKN1A
hsa05130	Pathogenic Escherichia coli infection	5	187	0.83	0.0035	NFKB1, RIPK1, MAPK3, NLRP3, PTPN11
hsa04913	Ovarian steroidogenesis	3	50	1.18	0.0043	PTGS2, ALOX5, CYP19A1
hsa04935	Growth hormone synthesis, secretion and action	4	117	0.94	0.0047	MAPK3, MTOR, JAK2, PIK3R1
hsa04152	AMPK signaling pathway	4	120	0.93	0.0051	CCND1, FOXO3, MTOR, PIK3R1
hsa04380	Osteoclast differentiation	4	120	0.93	0.0051	NFKB1, MAPK3, MITF, PIK3R1
hsa04923	Regulation of lipolysis in adipocytes	3	54	1.15	0.0051	PTGS1, PTGS2, PIK3R1
hsa04810	Regulation of actin cytoskeleton	5	209	0.78	0.0053	ITGB8, PDGFRB, MAPK3, CXCR4, PIK3R1
hsa04370	VEGF signaling pathway	3	56	1.13	0.0055	MAPK3, PTGS2, PIK3R1
hsa05135	Yersinia infection	4	124	0.91	0.0055	NFKB1, MAPK3, NLRP3, PIK3R1
hsa00140	Steroid hormone biosynthesis	3	60	1.1	0.0065	CYP19A1, CYP2E1, CYP3A4
hsa04371	Apelin signaling pathway	4	133	0.88	0.0069	CCND1, MAPK3, SMAD4, MTOR
hsa00982	Drug metabolism - cytochrome P450	3	64	1.07	0.0076	MGST1, CYP2E1, CYP3A4
hsa05162	Measles	4	137	0.87	0.0076	NFKB1, CCND1, CDKN1B, PIK3R1
hsa00360	Phenylalanine metabolism	2	17	1.47	0.0078	MIF, PAH
hsa04664	Fc epsilon RI signaling pathway	3	65	1.07	0.0078	MAPK3, ALOX5, PIK3R1
hsa05120	Epithelial cell signaling in Helicobacter pylori infection	3	65	1.07	0.0078	NFKB1, ADAM10, PTPN11
hsa04550	Signaling pathways regulating pluripotency of stem cells	4	141	0.86	0.008	MAPK3, SMAD4, JAK2, PIK3R1
hsa00980	Metabolism of xenobiotics by cytochrome P450	3	69	1.04	0.0088	MGST1, CYP2E1, CYP3A4
hsa04217	Necroptosis	4	147	0.84	0.0091	RIPK1, NLRP3, FTL, JAK2
hsa04921	Oxytocin signaling pathway	4	147	0.84	0.0091	CCND1, MAPK3, PTGS2, CDKN1A
hsa05133	Pertussis	3	73	1.02	0.01	NFKB1, MAPK3, NLRP3
hsa05412	Arrhythmogenic right ventricular cardiomyopathy	3	77	0.99	0.0115	ITGB8, GJA1, LMNA
hsa04662	B cell receptor signaling pathway	3	78	0.99	0.0118	NFKB1, MAPK3, PIK3R1
hsa00592	alpha-Linolenic acid metabolism	2	25	1.31	0.0146	PLA2G6, PLA2G2A
hsa04658	Th1 and Th2 cell differentiation	3	85	0.95	0.0146	NFKB1, MAPK3, JAK2
hsa04912	GnRH signaling pathway	3	87	0.94	0.0154	MMP2, MAPK3, PRKCD
hsa04360	Axon guidance	4	176	0.76	0.0158	MAPK3, CXCR4, PIK3R1, PTPN11
hsa05410	Hypertrophic cardiomyopathy	3	88	0.93	0.0158	ITGB8, TPM1, LMNA
hsa04010	MAPK signaling pathway	5	286	0.64	0.0163	NFKB1, PDGFRB, MAPK3, MAPT, NTRK1
hsa04350	TGF-beta signaling pathway	3	91	0.92	0.0168	MAPK3, CDKN2B, SMAD4
hsa05414	Dilated cardiomyopathy	3	94	0.91	0.0182	ITGB8, TPM1, LMNA
hsa05142	Chagas disease	3	97	0.89	0.0197	NFKB1, MAPK3, PIK3R1
hsa01523	Antifolate resistance	2	31	1.21	0.0201	NFKB1, TYMS
hsa04660	T cell receptor signaling pathway	3	100	0.88	0.021	NFKB1, MAPK3, PIK3R1
hsa04725	Cholinergic synapse	3	109	0.84	0.0262	MAPK3, JAK2, PIK3R1
hsa05132	Salmonella infection	4	209	0.68	0.0263	NFKB1, RIPK1, MAPK3, NLRP3
hsa03440	Homologous recombination	2	38	1.12	0.0283	RPA1, BLM
hsa04216	Ferroptosis	2	41	1.09	0.0323	FTL, GCLC
hsa04650	Natural killer cell mediated cytotoxicity	3	120	0.8	0.0326	MAPK3, PIK3R1, PTPN11
hsa04611	Platelet activation	3	122	0.79	0.0338	MAPK3, PTGS1, PIK3R1
hsa04142	Lysosome	3	125	0.78	0.0358	CTSD, GUSB, CTSB
hsa00280	Valine, leucine and isoleucine degradation	2	46	1.04	0.0386	HSD17B10, ALDH2
hsa00565	Ether lipid metabolism	2	47	1.03	0.0399	PLA2G6, PLA2G2A
hsa04910	Insulin signaling pathway	3	132	0.76	0.0403	MAPK3, MTOR, PIK3R1
hsa03460	Fanconi anemia pathway	2	51	1	0.0456	RPA1, BLM
hsa00480	Glutathione metabolism	2	52	0.99	0.0469	MGST1, GCLC

## Sheet: S5
Supplementary Table 5: List of 804 biological processes modulated by DSF targeted 78 protein molecules. Potential biological processes (with lowest FDR) associated with RF were highlighed with yellow color.
GO ID	Pathway description	observed gene count	background gene count	strength	false discovery rate	Set of genes within the network
GO:0070887	Cellular response to chemical stimulus	56	2609	0.73	1.13e-27	MMP2, ITGB8, NFKB1, CCND1, CDKN1B, LOX, CCR7, MDM2, RIPK1, LRP6, PDGFRB, KCNH2, MAPK3, SOD1, CDKN2B, GJA1, APP, CCR2, CCR5, VCAM1, CCR1, NQO1, PRKCD, RARB, NLRP3, FOXO3, MAPT, SMAD4, CTSB, BLM, NR3C2, TPM1, MTOR, PTGS1, TGM2, PTGS2, LMNA, PTEN, MMP9, NR5A1, ALOX5, AR, JAK2, MGST1, NFE2L2, CXCR4, NDRG1, PIK3R1, NTRK1, HTR2A, CYP2E1, PTPN11, SCN2A, THPO, GCLC, CYP3A4
GO:0042221	Response to chemical	64	4010	0.61	2.89e-27	MIF, MMP2, ITGB8, NFKB1, CCND1, CYP27B1, CDKN1B, LOX, CCR7, MDM2, RIPK1, ADAM10, LRP6, PDGFRB, KCNH2, TIMP2, MAPK3, SOD1, CDKN2B, GJA1, APP, CCR2, CCR5, VCAM1, CCR1, TYMS, NQO1, PRKCD, RARB, PLA2G6, NLRP3, FOXO3, MAPT, SMAD4, CTSB, BLM, NR3C2, TPM1, MTOR, PTGS1, TGM2, PTGS2, LMNA, PTEN, MMP9, NR5A1, ALOX5, AR, CA9, JAK2, MGST1, CYP19A1, NFE2L2, CXCR4, NDRG1, PIK3R1, NTRK1, HTR2A, CYP2E1, PTPN11, …
GO:0010033	Response to organic substance	53	2692	0.7	5.58e-24	MMP2, ITGB8, NFKB1, CCND1, CYP27B1, CDKN1B, LOX, CCR7, MDM2, RIPK1, ADAM10, LRP6, PDGFRB, TIMP2, MAPK3, SOD1, CDKN2B, GJA1, APP, CCR2, CCR5, VCAM1, CCR1, TYMS, NQO1, PRKCD, RARB, NLRP3, FOXO3, MAPT, SMAD4, CTSB, BLM, NR3C2, MTOR, TGM2, PTGS2, MMP9, NR5A1, AR, CA9, JAK2, MGST1, CYP19A1, NFE2L2, CXCR4, PIK3R1, NTRK1, HTR2A, CYP2E1, PTPN11, THPO, GCLC
GO:1901700	Response to oxygen-containing compound	42	1547	0.84	2.98e-22	MMP2, NFKB1, CCND1, CYP27B1, CDKN1B, CCR7, MDM2, RIPK1, LRP6, PDGFRB, MAPK3, SOD1, GJA1, APP, CCR5, VCAM1, TYMS, NQO1, PRKCD, NLRP3, FOXO3, MAPT, SMAD4, BLM, TPM1, MTOR, TGM2, PTGS2, MMP9, NR5A1, AR, CA9, JAK2, MGST1, CYP19A1, NFE2L2, PIK3R1, NTRK1, HTR2A, CYP2E1, THPO, GCLC
GO:0009719	Response to endogenous stimulus	40	1363	0.87	3.79e-22	MMP2, ITGB8, NFKB1, CCND1, CYP27B1, CDKN1B, LOX, CCR7, MDM2, LRP6, PDGFRB, TIMP2, MAPK3, SOD1, CDKN2B, GJA1, APP, VCAM1, TYMS, NQO1, PRKCD, RARB, FOXO3, MAPT, SMAD4, CTSB, BLM, NR3C2, MTOR, TGM2, PTGS2, NR5A1, AR, JAK2, NFE2L2, PIK3R1, NTRK1, HTR2A, PTPN11, GCLC
GO:0071310	Cellular response to organic substance	44	2019	0.74	4.44e-20	MMP2, ITGB8, NFKB1, CCND1, CDKN1B, LOX, CCR7, MDM2, RIPK1, LRP6, PDGFRB, MAPK3, SOD1, CDKN2B, GJA1, APP, CCR2, CCR5, VCAM1, CCR1, PRKCD, RARB, NLRP3, FOXO3, MAPT, SMAD4, CTSB, BLM, NR3C2, MTOR, TGM2, PTGS2, NR5A1, AR, JAK2, MGST1, NFE2L2, CXCR4, PIK3R1, NTRK1, HTR2A, PTPN11, THPO, GCLC
GO:0050896	Response to stimulus	71	7835	0.36	8.03e-18	MIF, MMP2, ITGB8, NFKB1, CCND1, CYP27B1, CDKN1B, LOX, CCR7, RPA1, MDM2, RIPK1, ADAM10, LRP6, PDGFRB, KCNH2, TIMP2, MAPK3, SOD1, CDKN2B, GJA1, APP, PDE11A, CCR2, CCR5, VCAM1, CCR1, TYMS, NQO1, PRKCD, RARB, PLA2G6, NLRP3, FOXO3, MAPT, SMAD4, CTSB, HTT, BLM, NR3C2, TPM1, MTOR, PTGS1, TGM2, PTGS2, LMNA, PTEN, MMP9, NR5A1, TNFSF15, ALOX5, AR, CA9, JAK2, MGST1, CYP19A1, NFE2L2, PLA2G2A, CDKN1A, CXCR4, …
GO:0009628	Response to abiotic stimulus	33	1107	0.88	1.41e-17	MMP2, NFKB1, CCND1, CDKN1B, MDM2, PDGFRB, MAPK3, SOD1, APP, VCAM1, NQO1, PRKCD, NLRP3, FOXO3, MAPT, SMAD4, HTT, BLM, MTOR, PTGS2, LMNA, PTEN, MMP9, CA9, NFE2L2, CDKN1A, CXCR4, NDRG1, PIK3R1, NTRK1, HTR2A, SCN2A, GCLC
GO:0006950	Response to stress	50	3358	0.58	6.25e-17	MIF, MMP2, NFKB1, CCND1, CYP27B1, CDKN1B, LOX, CCR7, RPA1, MDM2, RIPK1, PDGFRB, MAPK3, SOD1, CDKN2B, APP, CCR2, CCR5, VCAM1, CCR1, NQO1, PRKCD, PLA2G6, NLRP3, FOXO3, MAPT, SMAD4, BLM, TPM1, MTOR, PTGS1, PTGS2, LMNA, PTEN, MMP9, ALOX5, CA9, JAK2, MGST1, NFE2L2, PLA2G2A, CDKN1A, CXCR4, NDRG1, PIK3R1, NTRK1, CYP2E1, PTPN11, SCN2A, GCLC
GO:0051239	Regulation of multicellular organismal process	46	2749	0.63	6.66e-17	MIF, MMP2, ITGB8, NFKB1, CCND1, CYP27B1, CDKN1B, LOX, CCR7, MDM2, RIPK1, ADAM10, KCNH2, MAPK3, SOD1, CDKN2B, GJA1, APP, CCR2, CCR1, PRKCD, RARB, NLRP3, FOXO3, MAPT, SMAD4, TPM1, MTOR, TGM2, PTGS2, LMNA, PTEN, MMP9, NR5A1, ALOX5, AR, JAK2, CYP19A1, NFE2L2, CXCR4, MITF, PIK3R1, NTRK1, HTR2A, PTPN11, THPO
GO:0043067	Regulation of programmed cell death	36	1492	0.78	7.89e-17	MIF, MMP2, NFKB1, CCND1, CDKN1B, LOX, CTSD, CCR7, MDM2, RIPK1, LRP6, PDGFRB, SOD1, APP, NQO1, PRKCD, RARB, FOXO3, SMAD4, CTSB, HTT, MTOR, TGM2, PTGS2, LMNA, PTEN, MMP9, AR, JAK2, NFE2L2, CDKN1A, CXCR4, MITF, PIK3R1, NTRK1, GCLC
GO:0010941	Regulation of cell death	37	1651	0.75	1.96e-16	MIF, MMP2, NFKB1, CCND1, CDKN1B, LOX, CTSD, CCR7, MDM2, RIPK1, LRP6, PDGFRB, SOD1, APP, NQO1, PRKCD, RARB, FOXO3, MAPT, SMAD4, CTSB, HTT, MTOR, TGM2, PTGS2, LMNA, PTEN, MMP9, AR, JAK2, NFE2L2, CDKN1A, CXCR4, MITF, PIK3R1, NTRK1, GCLC
GO:0051716	Cellular response to stimulus	64	6357	0.41	2.57e-16	MIF, MMP2, ITGB8, NFKB1, CCND1, CDKN1B, LOX, CCR7, RPA1, MDM2, RIPK1, ADAM10, LRP6, PDGFRB, KCNH2, MAPK3, SOD1, CDKN2B, GJA1, APP, PDE11A, CCR2, CCR5, VCAM1, CCR1, NQO1, PRKCD, RARB, PLA2G6, NLRP3, FOXO3, MAPT, SMAD4, CTSB, BLM, NR3C2, TPM1, MTOR, PTGS1, TGM2, PTGS2, LMNA, PTEN, MMP9, NR5A1, TNFSF15, ALOX5, AR, JAK2, MGST1, NFE2L2, CDKN1A, CXCR4, MITF, NDRG1, PIK3R1, NTRK1, HTR2A, CYP2E1, PTPN11,…
GO:1901701	Cellular response to oxygen-containing compound	31	1057	0.87	2.93e-16	MMP2, NFKB1, MDM2, RIPK1, LRP6, MAPK3, SOD1, GJA1, APP, CCR5, VCAM1, NQO1, PRKCD, NLRP3, FOXO3, MAPT, SMAD4, BLM, TPM1, MTOR, TGM2, PTGS2, MMP9, AR, JAK2, MGST1, NFE2L2, PIK3R1, HTR2A, THPO, GCLC
GO:0071495	Cellular response to endogenous stimulus	31	1103	0.85	8.97e-16	MMP2, ITGB8, NFKB1, MDM2, PDGFRB, MAPK3, SOD1, CDKN2B, GJA1, APP, VCAM1, PRKCD, RARB, FOXO3, MAPT, SMAD4, CTSB, BLM, NR3C2, MTOR, TGM2, PTGS2, NR5A1, AR, JAK2, NFE2L2, PIK3R1, NTRK1, HTR2A, PTPN11, GCLC
GO:0065008	Regulation of biological quality	50	3654	0.54	1.42e-15	HSD17B10, MMP2, NFKB1, CCND1, CYP27B1, LOX, CCR7, MDM2, ADAM10, LRP6, KCNH2, MAPK3, SOD1, GJA1, APP, CCR2, CCR5, CCR1, NQO1, PRKCD, PLA2G6, FOXO3, MAPT, SMAD4, CTSB, HTT, TPM1, MTOR, PTGS1, TGM2, PTGS2, LMNA, PTEN, NR5A1, ALOX5, AR, FTL, JAK2, CYP19A1, NFE2L2, PLA2G2A, CXCR4, PIK3R1, NTRK1, HTR2A, PAH, PTPN11, SCN2A, GCLC, CYP3A4
GO:0042981	Regulation of apoptotic process	34	1462	0.77	2.66e-15	MIF, MMP2, NFKB1, CCND1, CDKN1B, LOX, CTSD, CCR7, MDM2, RIPK1, LRP6, PDGFRB, SOD1, APP, NQO1, PRKCD, RARB, FOXO3, SMAD4, CTSB, HTT, MTOR, TGM2, PTGS2, LMNA, PTEN, MMP9, AR, JAK2, NFE2L2, MITF, PIK3R1, NTRK1, GCLC
GO:0009725	Response to hormone	26	762	0.94	1.16e-14	MMP2, NFKB1, CCND1, CYP27B1, CDKN1B, LOX, CCR7, LRP6, PDGFRB, TIMP2, TYMS, NQO1, PRKCD, RARB, FOXO3, CTSB, NR3C2, MTOR, PTGS2, NR5A1, AR, JAK2, NFE2L2, PIK3R1, PTPN11, GCLC
GO:0014070	Response to organic cyclic compound	27	861	0.9	1.73e-14	MMP2, NFKB1, CCND1, CYP27B1, CDKN1B, LOX, LRP6, PDGFRB, MAPK3, SOD1, CDKN2B, APP, CCR5, TYMS, NQO1, FOXO3, BLM, NR3C2, TGM2, PTGS2, AR, CA9, JAK2, CYP19A1, CXCR4, HTR2A, GCLC
GO:0042325	Regulation of phosphorylation	31	1251	0.8	2.21e-14	MIF, CCND1, CDKN1B, LOX, CCR7, RIPK1, LRP6, PDGFRB, MAPK3, SOD1, CDKN2B, APP, PRKCD, PLA2G6, MAPT, SMAD4, HTT, BLM, MTOR, PTGS2, PTEN, MMP9, TNFSF15, AR, JAK2, CDKN1A, PIK3R1, NTRK1, HTR2A, PTPN11, THPO
GO:0010243	Response to organonitrogen compound	28	963	0.87	2.25e-14	MMP2, NFKB1, CCND1, CDKN1B, MDM2, LRP6, MAPK3, SOD1, GJA1, APP, VCAM1, TYMS, NQO1, PRKCD, FOXO3, BLM, MTOR, TGM2, PTGS2, MMP9, NR5A1, JAK2, NFE2L2, CXCR4, PIK3R1, HTR2A, CYP2E1, GCLC
GO:0045595	Regulation of cell differentiation	34	1582	0.73	2.25e-14	NFKB1, CCND1, CYP27B1, CDKN1B, LOX, MDM2, RIPK1, SOD1, CDKN2B, GJA1, APP, CCR2, CCR1, RARB, NLRP3, FOXO3, MAPT, SMAD4, MTOR, TGM2, PTGS2, PTEN, MMP9, ALOX5, AR, JAK2, NFE2L2, PLA2G2A, CXCR4, MITF, PIK3R1, HTR2A, PTPN11, THPO
GO:1901698	Response to nitrogen compound	29	1058	0.84	2.25e-14	MMP2, NFKB1, CCND1, CDKN1B, CCR7, MDM2, LRP6, MAPK3, SOD1, GJA1, APP, VCAM1, TYMS, NQO1, PRKCD, FOXO3, BLM, MTOR, TGM2, PTGS2, MMP9, NR5A1, JAK2, NFE2L2, CXCR4, PIK3R1, HTR2A, CYP2E1, GCLC
GO:0035556	Intracellular signal transduction	33	1518	0.74	5.22e-14	MIF, NFKB1, CCND1, CDKN1B, LOX, CCR7, MDM2, RIPK1, PDGFRB, MAPK3, APP, CCR2, CCR5, VCAM1, CCR1, PRKCD, NLRP3, FOXO3, SMAD4, BLM, MTOR, PTEN, NR5A1, TNFSF15, AR, JAK2, CDKN1A, CXCR4, NDRG1, PIK3R1, HTR2A, PTPN11, SCN2A
GO:0051246	Regulation of protein metabolic process	41	2622	0.6	1.38e-13	MIF, NFKB1, CCND1, CDKN1B, LOX, CTSD, CCR7, MDM2, RIPK1, LRP6, PDGFRB, TIMP2, MAPK3, SOD1, CDKN2B, APP, TYMS, NQO1, PRKCD, PLA2G6, NLRP3, FOXO3, MAPT, SMAD4, CTSB, HTT, BLM, MTOR, PTGS2, LMNA, PTEN, MMP9, TNFSF15, JAK2, NFE2L2, CDKN1A, NTRK1, HTR2A, PTPN11, THPO, GCLC
GO:0050793	Regulation of developmental process	40	2492	0.61	1.63e-13	ITGB8, NFKB1, CCND1, CYP27B1, CDKN1B, LOX, MDM2, RIPK1, ADAM10, SOD1, CDKN2B, GJA1, APP, CCR2, CCR1, RARB, NLRP3, FOXO3, MAPT, SMAD4, TPM1, MTOR, TGM2, PTGS2, PTEN, MMP9, NR5A1, ALOX5, AR, JAK2, NFE2L2, PLA2G2A, CDKN1A, CXCR4, MITF, PIK3R1, NTRK1, HTR2A, PTPN11, THPO
GO:0009605	Response to external stimulus	39	2355	0.62	1.67e-13	MIF, MMP2, ITGB8, NFKB1, CCND1, CYP27B1, LOX, CCR7, PDGFRB, MAPK3, SOD1, CDKN2B, APP, CCR2, CCR5, VCAM1, CCR1, TYMS, NQO1, PRKCD, PLA2G6, NLRP3, FOXO3, SMAD4, HTT, MTOR, PTGS2, PTEN, ALOX5, JAK2, NFE2L2, PLA2G2A, CDKN1A, CXCR4, NTRK1, HTR2A, CYP2E1, THPO, GCLC
GO:0048522	Positive regulation of cellular process	57	5584	0.41	2.36e-13	MIF, MMP2, NFKB1, CCND1, CYP27B1, CDKN1B, CTSD, CCR7, MDM2, RIPK1, ADAM10, LRP6, PDGFRB, KCNH2, MAPK3, SOD1, CDKN2B, GJA1, APP, CCR2, VCAM1, CCR1, NQO1, PRKCD, RARB, PLA2G6, NLRP3, FOXO3, MAPT, SMAD4, HTT, BLM, NR3C2, TPM1, MTOR, TGM2, PTGS2, LMNA, PTEN, MMP9, NR5A1, TNFSF15, ALOX5, AR, JAK2, CYP19A1, NFE2L2, PLA2G2A, CDKN1A, CXCR4, MITF, PIK3R1, NTRK1, HTR2A, PTPN11, THPO, GCLC
GO:0006979	Response to oxidative stress	19	368	1.12	2.82e-13	MMP2, RIPK1, PDGFRB, MAPK3, SOD1, APP, NQO1, PRKCD, FOXO3, MAPT, TPM1, PTGS1, PTGS2, MMP9, JAK2, MGST1, NFE2L2, CYP2E1, GCLC
GO:0034097	Response to cytokine	25	804	0.9	2.82e-13	MMP2, NFKB1, CYP27B1, LOX, CCR7, RIPK1, ADAM10, TIMP2, MAPK3, CDKN2B, APP, CCR2, CCR5, VCAM1, CCR1, TYMS, FOXO3, SMAD4, PTGS2, JAK2, NFE2L2, CXCR4, PTPN11, THPO, GCLC
GO:0007568	Aging	15	172	1.34	3.22e-13	MMP2, PDGFRB, SOD1, CDKN2B, VCAM1, TYMS, NQO1, FOXO3, SMAD4, PTGS2, NR5A1, NFE2L2, NTRK1, HTR2A, GCLC
GO:0010646	Regulation of cell communication	45	3355	0.53	3.81e-13	MIF, ITGB8, NFKB1, CYP27B1, LOX, CCR7, MDM2, RIPK1, ADAM10, PDGFRB, MAPK3, SOD1, CDKN2B, GJA1, APP, PDE11A, CCR2, CCR1, PRKCD, PLA2G6, NLRP3, FOXO3, MAPT, SMAD4, HTT, NR3C2, MTOR, TGM2, PTGS2, LMNA, PTEN, MMP9, ALOX5, AR, JAK2, CYP19A1, NFE2L2, PLA2G2A, CXCR4, PIK3R1, NTRK1, HTR2A, PTPN11, THPO, GCLC
GO:0023051	Regulation of signaling	45	3367	0.53	4.24e-13	MIF, ITGB8, NFKB1, CYP27B1, LOX, CCR7, MDM2, RIPK1, ADAM10, PDGFRB, MAPK3, SOD1, CDKN2B, GJA1, APP, PDE11A, CCR2, CCR1, PRKCD, PLA2G6, NLRP3, FOXO3, MAPT, SMAD4, HTT, NR3C2, MTOR, TGM2, PTGS2, LMNA, PTEN, MMP9, ALOX5, AR, JAK2, CYP19A1, NFE2L2, PLA2G2A, CXCR4, PIK3R1, NTRK1, HTR2A, PTPN11, THPO, GCLC
GO:0001932	Regulation of protein phosphorylation	28	1108	0.8	4.35e-13	MIF, CCND1, CDKN1B, LOX, CCR7, RIPK1, LRP6, PDGFRB, MAPK3, SOD1, CDKN2B, APP, PRKCD, PLA2G6, SMAD4, HTT, BLM, MTOR, PTGS2, PTEN, MMP9, TNFSF15, JAK2, CDKN1A, NTRK1, HTR2A, PTPN11, THPO
GO:0060548	Negative regulation of cell death	27	1016	0.83	4.71e-13	MIF, NFKB1, CCND1, CDKN1B, CCR7, MDM2, RIPK1, LRP6, PDGFRB, SOD1, APP, NQO1, PRKCD, SMAD4, HTT, MTOR, PTGS2, LMNA, PTEN, MMP9, AR, JAK2, NFE2L2, MITF, PIK3R1, NTRK1, GCLC
GO:0062197	Cellular response to chemical stress	17	272	1.2	4.71e-13	MMP2, RIPK1, MAPK3, SOD1, NQO1, PRKCD, NLRP3, FOXO3, MAPT, TPM1, MTOR, PTGS2, MMP9, JAK2, MGST1, NFE2L2, SCN2A
GO:0042127	Regulation of cell population proliferation	33	1669	0.7	4.95e-13	MIF, MMP2, CCND1, CYP27B1, CDKN1B, MDM2, ADAM10, LRP6, PDGFRB, MAPK3, CDKN2B, GJA1, APP, CCR2, VCAM1, RARB, FOXO3, SMAD4, TPM1, PTGS1, PTGS2, LMNA, PTEN, MMP9, ALOX5, AR, JAK2, CDKN1A, MITF, NDRG1, NTRK1, HTR2A, THPO
GO:0033554	Cellular response to stress	32	1572	0.71	6.72e-13	MIF, MMP2, NFKB1, CCND1, CDKN1B, RPA1, MDM2, RIPK1, MAPK3, SOD1, CDKN2B, NQO1, PRKCD, PLA2G6, NLRP3, FOXO3, MAPT, BLM, TPM1, MTOR, PTGS2, LMNA, PTEN, MMP9, JAK2, MGST1, NFE2L2, CDKN1A, NDRG1, PIK3R1, PTPN11, SCN2A
GO:0048518	Positive regulation of biological process	59	6207	0.38	6.72e-13	MIF, MMP2, ITGB8, NFKB1, CCND1, CYP27B1, CDKN1B, CTSD, CCR7, MDM2, RIPK1, ADAM10, LRP6, PDGFRB, KCNH2, MAPK3, SOD1, CDKN2B, GJA1, APP, CCR2, VCAM1, CCR1, NQO1, PRKCD, RARB, PLA2G6, NLRP3, FOXO3, MAPT, SMAD4, HTT, BLM, NR3C2, TPM1, MTOR, TGM2, PTGS2, LMNA, PTEN, MMP9, NR5A1, TNFSF15, ALOX5, AR, JAK2, CYP19A1, NFE2L2, PLA2G2A, CDKN1A, ACTG2, CXCR4, MITF, PIK3R1, NTRK1, HTR2A, PTPN11, THPO, GCLC
GO:0048519	Negative regulation of biological process	55	5313	0.42	6.72e-13	MIF, MMP2, ITGB8, NFKB1, CCND1, CYP27B1, CDKN1B, CCR7, MDM2, RIPK1, ADAM10, LRP6, PDGFRB, KCNH2, TIMP2, SOD1, CDKN2B, GJA1, APP, PDE11A, CCR2, CCR5, CCR1, TYMS, NQO1, PRKCD, RARB, PLA2G6, NLRP3, FOXO3, MAPT, SMAD4, CTSB, HTT, BLM, TPM1, MTOR, PTGS2, LMNA, PTEN, MMP9, NR5A1, ALOX5, AR, JAK2, CYP19A1, NFE2L2, CDKN1A, MITF, NDRG1, PIK3R1, NTRK1, HTR2A, PTPN11, GCLC
GO:0010035	Response to inorganic substance	21	532	1	7.43e-13	MMP2, CCND1, CDKN1B, CCR7, RIPK1, PDGFRB, MAPK3, SOD1, APP, VCAM1, NQO1, PRKCD, MAPT, BLM, PTGS2, MMP9, NFE2L2, NDRG1, NTRK1, CYP2E1, GCLC
GO:0009966	Regulation of signal transduction	42	2978	0.55	1.01e-12	MIF, NFKB1, CYP27B1, LOX, CCR7, MDM2, RIPK1, ADAM10, PDGFRB, MAPK3, SOD1, CDKN2B, GJA1, APP, PDE11A, CCR2, CCR1, PRKCD, PLA2G6, NLRP3, FOXO3, MAPT, SMAD4, HTT, NR3C2, MTOR, TGM2, PTGS2, LMNA, PTEN, MMP9, AR, JAK2, NFE2L2, PLA2G2A, CXCR4, PIK3R1, NTRK1, HTR2A, PTPN11, THPO, GCLC
GO:0032879	Regulation of localization	36	2103	0.64	1.01e-12	MIF, NFKB1, CTSD, CCR7, RIPK1, ADAM10, PDGFRB, KCNH2, MAPK3, SOD1, GJA1, APP, CCR2, CCR5, CCR1, PRKCD, PLA2G6, MAPT, SMAD4, HTT, TGM2, PTGS2, LMNA, PTEN, MMP9, ALOX5, AR, JAK2, CYP19A1, NFE2L2, CXCR4, PIK3R1, HTR2A, PTPN11, SCN2A, GCLC
GO:0048584	Positive regulation of response to stimulus	36	2131	0.63	1.45e-12	MIF, NFKB1, CYP27B1, CCR7, RIPK1, ADAM10, PDGFRB, MAPK3, SOD1, CDKN2B, GJA1, APP, CCR2, CCR1, PRKCD, PLA2G6, NLRP3, FOXO3, SMAD4, HTT, NR3C2, MTOR, TGM2, PTGS2, PTEN, MMP9, AR, JAK2, NFE2L2, PLA2G2A, CXCR4, PIK3R1, NTRK1, HTR2A, PTPN11, THPO
GO:0043066	Negative regulation of apoptotic process	25	891	0.85	1.75e-12	MIF, NFKB1, CCND1, CDKN1B, CCR7, MDM2, RIPK1, LRP6, PDGFRB, SOD1, NQO1, PRKCD, HTT, MTOR, PTGS2, LMNA, PTEN, MMP9, AR, JAK2, NFE2L2, MITF, PIK3R1, NTRK1, GCLC
GO:0023052	Signaling	53	5057	0.42	2.32e-12	MIF, MMP2, ITGB8, NFKB1, CCND1, CDKN1B, LOX, CCR7, MDM2, RIPK1, ADAM10, LRP6, PDGFRB, KCNH2, MAPK3, SOD1, GJA1, APP, PDE11A, CCR2, CCR5, VCAM1, CCR1, NQO1, PRKCD, RARB, PLA2G6, NLRP3, FOXO3, MAPT, SMAD4, BLM, NR3C2, MTOR, TGM2, PTGS2, PTEN, MMP9, NR5A1, TNFSF15, AR, JAK2, NFE2L2, CDKN1A, CXCR4, MITF, NDRG1, PIK3R1, NTRK1, HTR2A, PTPN11, SCN2A, THPO
GO:0033993	Response to lipid	24	827	0.87	3.22e-12	MMP2, NFKB1, CCND1, CYP27B1, CDKN1B, LOX, CCR7, LRP6, PDGFRB, MAPK3, CCR5, VCAM1, TYMS, NQO1, NLRP3, FOXO3, NR3C2, PTGS2, AR, CA9, JAK2, MGST1, CYP19A1, THPO
GO:0031399	Regulation of protein modification process	31	1560	0.7	3.5e-12	MIF, CCND1, CDKN1B, LOX, CCR7, RIPK1, LRP6, PDGFRB, MAPK3, SOD1, CDKN2B, APP, PRKCD, PLA2G6, MAPT, SMAD4, HTT, BLM, MTOR, PTGS2, LMNA, PTEN, MMP9, TNFSF15, JAK2, CDKN1A, NTRK1, HTR2A, PTPN11, THPO, GCLC
GO:0010647	Positive regulation of cell communication	32	1693	0.68	4.22e-12	MIF, NFKB1, CYP27B1, CCR7, RIPK1, PDGFRB, MAPK3, SOD1, CDKN2B, GJA1, APP, CCR2, CCR1, PRKCD, PLA2G6, SMAD4, HTT, NR3C2, TGM2, PTGS2, PTEN, MMP9, AR, JAK2, CYP19A1, PLA2G2A, CXCR4, PIK3R1, NTRK1, HTR2A, PTPN11, THPO
GO:0010942	Positive regulation of cell death	21	590	0.95	4.31e-12	MMP2, CDKN1B, CTSD, RIPK1, PDGFRB, SOD1, APP, NQO1, PRKCD, RARB, FOXO3, MAPT, SMAD4, HTT, TGM2, PTGS2, PTEN, MMP9, JAK2, CDKN1A, NTRK1
GO:0048523	Negative regulation of cellular process	51	4736	0.43	4.32e-12	MIF, MMP2, NFKB1, CCND1, CYP27B1, CDKN1B, CCR7, MDM2, RIPK1, ADAM10, LRP6, PDGFRB, KCNH2, TIMP2, SOD1, CDKN2B, GJA1, APP, PDE11A, CCR2, CCR5, TYMS, NQO1, PRKCD, RARB, PLA2G6, NLRP3, FOXO3, MAPT, SMAD4, HTT, BLM, TPM1, MTOR, PTGS2, LMNA, PTEN, MMP9, ALOX5, AR, JAK2, CYP19A1, NFE2L2, CDKN1A, MITF, NDRG1, PIK3R1, NTRK1, HTR2A, PTPN11, GCLC
GO:0023056	Positive regulation of signaling	32	1698	0.68	4.33e-12	MIF, NFKB1, CYP27B1, CCR7, RIPK1, PDGFRB, MAPK3, SOD1, CDKN2B, GJA1, APP, CCR2, CCR1, PRKCD, PLA2G6, SMAD4, HTT, NR3C2, TGM2, PTGS2, PTEN, MMP9, AR, JAK2, CYP19A1, PLA2G2A, CXCR4, PIK3R1, NTRK1, HTR2A, PTPN11, THPO
GO:0007154	Cell communication	53	5165	0.41	5.06e-12	MIF, MMP2, ITGB8, NFKB1, CCND1, CDKN1B, LOX, CCR7, MDM2, RIPK1, ADAM10, LRP6, PDGFRB, MAPK3, SOD1, CDKN2B, GJA1, APP, PDE11A, CCR2, CCR5, VCAM1, CCR1, NQO1, PRKCD, RARB, PLA2G6, NLRP3, FOXO3, MAPT, SMAD4, BLM, NR3C2, MTOR, TGM2, PTGS2, PTEN, MMP9, NR5A1, TNFSF15, AR, JAK2, NFE2L2, CDKN1A, CXCR4, MITF, NDRG1, PIK3R1, NTRK1, HTR2A, PTPN11, SCN2A, THPO
GO:0009893	Positive regulation of metabolic process	46	3847	0.48	6.76e-12	MIF, ITGB8, NFKB1, CCND1, CDKN1B, CTSD, CCR7, MDM2, RIPK1, LRP6, PDGFRB, KCNH2, MAPK3, SOD1, GJA1, APP, CCR2, PRKCD, RARB, PLA2G6, NLRP3, FOXO3, MAPT, SMAD4, HTT, BLM, MTOR, PTGS2, LMNA, PTEN, MMP9, NR5A1, TNFSF15, AR, JAK2, NFE2L2, CDKN1A, ACTG2, CXCR4, MITF, PIK3R1, NTRK1, HTR2A, PTPN11, THPO, GCLC
GO:0051240	Positive regulation of multicellular organismal process	30	1505	0.7	8.96e-12	MIF, ITGB8, CCND1, CYP27B1, CCR7, RIPK1, SOD1, GJA1, APP, CCR2, CCR1, NLRP3, FOXO3, MAPT, SMAD4, TPM1, MTOR, TGM2, PTGS2, NR5A1, ALOX5, AR, JAK2, CYP19A1, NFE2L2, CXCR4, PIK3R1, NTRK1, HTR2A, PTPN11
GO:2000026	Regulation of multicellular organismal development	29	1389	0.72	8.96e-12	ITGB8, CCND1, CYP27B1, CDKN1B, LOX, RIPK1, ADAM10, SOD1, CDKN2B, CCR2, CCR1, RARB, NLRP3, FOXO3, MAPT, SMAD4, MTOR, TGM2, PTEN, MMP9, NR5A1, ALOX5, NFE2L2, CXCR4, MITF, PIK3R1, NTRK1, PTPN11, THPO
GO:0010604	Positive regulation of macromolecule metabolic process	44	3533	0.5	9.28e-12	MIF, ITGB8, NFKB1, CCND1, CDKN1B, CTSD, CCR7, MDM2, RIPK1, LRP6, PDGFRB, KCNH2, MAPK3, SOD1, GJA1, APP, CCR2, PRKCD, RARB, PLA2G6, NLRP3, FOXO3, MAPT, SMAD4, BLM, MTOR, PTGS2, LMNA, PTEN, MMP9, NR5A1, TNFSF15, AR, JAK2, NFE2L2, CDKN1A, ACTG2, MITF, PIK3R1, NTRK1, HTR2A, PTPN11, THPO, GCLC
GO:0048513	Animal organ development	42	3246	0.51	1.54e-11	MMP2, ITGB8, NFKB1, CCND1, CYP27B1, CDKN1B, LOX, CCR7, MDM2, ADAM10, LRP6, PDGFRB, MAPK3, SOD1, CDKN2B, GJA1, APP, VCAM1, TYMS, RARB, FOXO3, SMAD4, CTSB, TPM1, MTOR, TGM2, PTGS2, LMNA, PTEN, MMP9, NR5A1, AR, JAK2, CYP19A1, CDKN1A, ACTG2, CXCR4, MITF, PIK3R1, NTRK1, PTPN11, THPO
GO:0009410	Response to xenobiotic stimulus	18	422	1.03	1.99e-11	MMP2, CCND1, CDKN1B, LOX, KCNH2, SOD1, TYMS, NQO1, FOXO3, PTGS2, CA9, NFE2L2, CXCR4, NTRK1, HTR2A, CYP2E1, GCLC, CYP3A4
GO:0042327	Positive regulation of phosphorylation	23	826	0.85	2.43e-11	MIF, CCND1, CDKN1B, CCR7, RIPK1, PDGFRB, MAPK3, APP, PRKCD, PLA2G6, MAPT, SMAD4, MTOR, PTGS2, MMP9, TNFSF15, AR, JAK2, CDKN1A, NTRK1, HTR2A, PTPN11, THPO
GO:1901652	Response to peptide	18	437	1.02	3.42e-11	MMP2, NFKB1, CDKN1B, MDM2, LRP6, GJA1, APP, VCAM1, PRKCD, FOXO3, MTOR, PTGS2, MMP9, NR5A1, JAK2, NFE2L2, PIK3R1, GCLC
GO:1902531	Regulation of intracellular signal transduction	31	1726	0.66	4.04e-11	MIF, CCR7, MDM2, RIPK1, PDGFRB, MAPK3, SOD1, GJA1, APP, PDE11A, CCR1, PRKCD, PLA2G6, NLRP3, MAPT, SMAD4, HTT, NR3C2, MTOR, TGM2, PTGS2, PTEN, MMP9, AR, JAK2, NFE2L2, PLA2G2A, NTRK1, HTR2A, PTPN11, THPO
GO:0043068	Positive regulation of programmed cell death	19	519	0.97	4.76e-11	MMP2, CTSD, RIPK1, PDGFRB, SOD1, APP, NQO1, PRKCD, RARB, FOXO3, SMAD4, HTT, TGM2, PTGS2, PTEN, MMP9, JAK2, CDKN1A, NTRK1
GO:0070482	Response to oxygen levels	16	318	1.1	4.78e-11	MMP2, CDKN1B, MDM2, PDGFRB, VCAM1, FOXO3, SMAD4, MTOR, PTGS2, LMNA, PTEN, CA9, NFE2L2, CXCR4, NDRG1, SCN2A
GO:0032101	Regulation of response to external stimulus	24	964	0.8	6.12e-11	MIF, NFKB1, CYP27B1, CCR7, RIPK1, ADAM10, PDGFRB, MAPK3, SOD1, APP, CCR2, CCR1, PRKCD, NLRP3, PTGS2, PTEN, MMP9, ALOX5, JAK2, CYP19A1, NFE2L2, PLA2G2A, CXCR4, PTPN11
GO:0051247	Positive regulation of protein metabolic process	29	1512	0.69	6.27e-11	MIF, CCND1, CDKN1B, CTSD, CCR7, MDM2, RIPK1, PDGFRB, MAPK3, APP, PRKCD, PLA2G6, NLRP3, MAPT, SMAD4, MTOR, PTGS2, LMNA, PTEN, MMP9, TNFSF15, JAK2, NFE2L2, CDKN1A, NTRK1, HTR2A, PTPN11, THPO, GCLC
GO:0009967	Positive regulation of signal transduction	29	1525	0.68	7.64e-11	MIF, NFKB1, CYP27B1, CCR7, RIPK1, PDGFRB, MAPK3, SOD1, CDKN2B, GJA1, APP, CCR1, PRKCD, PLA2G6, SMAD4, HTT, NR3C2, TGM2, PTEN, MMP9, AR, JAK2, PLA2G2A, CXCR4, PIK3R1, NTRK1, HTR2A, PTPN11, THPO
GO:0006954	Inflammatory response	19	538	0.95	8.19e-11	MIF, NFKB1, CCR7, RIPK1, APP, CCR2, CCR5, VCAM1, CCR1, NLRP3, MAPT, MTOR, PTGS1, PTGS2, ALOX5, JAK2, NFE2L2, PLA2G2A, CXCR4
GO:0001666	Response to hypoxia	15	278	1.13	1.05e-10	MMP2, CDKN1B, MDM2, VCAM1, FOXO3, SMAD4, MTOR, PTGS2, LMNA, PTEN, CA9, NFE2L2, CXCR4, NDRG1, SCN2A
GO:0031325	Positive regulation of cellular metabolic process	40	3114	0.51	1.05e-10	MIF, NFKB1, CCND1, CDKN1B, CCR7, MDM2, RIPK1, LRP6, PDGFRB, KCNH2, MAPK3, SOD1, APP, PRKCD, RARB, PLA2G6, NLRP3, FOXO3, MAPT, SMAD4, HTT, BLM, MTOR, PTGS2, LMNA, PTEN, MMP9, NR5A1, TNFSF15, AR, JAK2, NFE2L2, CDKN1A, MITF, PIK3R1, NTRK1, HTR2A, PTPN11, THPO, GCLC
GO:0051094	Positive regulation of developmental process	27	1332	0.71	1.45e-10	ITGB8, NFKB1, CCND1, CYP27B1, MDM2, RIPK1, CDKN2B, GJA1, APP, CCR1, NLRP3, FOXO3, MAPT, SMAD4, MTOR, TGM2, PTGS2, NR5A1, ALOX5, AR, JAK2, NFE2L2, PLA2G2A, CXCR4, NTRK1, HTR2A, THPO
GO:0019222	Regulation of metabolic process	58	6784	0.33	1.66e-10	MIF, ITGB8, NFKB1, CCND1, CYP27B1, CDKN1B, LOX, CTSD, CCR7, MDM2, RIPK1, ADAM10, LRP6, ALDH2, PDGFRB, KCNH2, TIMP2, MAPK3, SOD1, CDKN2B, GJA1, APP, CCR2, CCR1, TYMS, NQO1, PRKCD, RARB, PLA2G6, NLRP3, FOXO3, MAPT, SMAD4, CTSB, HTT, BLM, NR3C2, MTOR, PTGS2, LMNA, PTEN, MMP9, NR5A1, TNFSF15, ALOX5, AR, JAK2, NFE2L2, CDKN1A, ACTG2, CXCR4, MITF, PIK3R1, NTRK1, HTR2A, PTPN11, THPO, GCLC
GO:0030334	Regulation of cell migration	23	927	0.8	2.01e-10	MIF, MMP2, CCR7, ADAM10, PDGFRB, MAPK3, GJA1, APP, CCR2, CCR1, FOXO3, TPM1, MTOR, PTGS2, LMNA, PTEN, MMP9, JAK2, CYP19A1, NFE2L2, CXCR4, MITF, PIK3R1
GO:0071417	Cellular response to organonitrogen compound	19	574	0.92	2.19e-10	MMP2, NFKB1, MDM2, MAPK3, SOD1, GJA1, APP, VCAM1, PRKCD, FOXO3, BLM, MTOR, TGM2, PTGS2, JAK2, NFE2L2, PIK3R1, HTR2A, GCLC
GO:0001934	Positive regulation of protein phosphorylation	21	747	0.85	2.36e-10	MIF, CCND1, CDKN1B, CCR7, RIPK1, PDGFRB, MAPK3, APP, PRKCD, PLA2G6, SMAD4, MTOR, PTGS2, MMP9, TNFSF15, JAK2, CDKN1A, NTRK1, HTR2A, PTPN11, THPO
GO:0048583	Regulation of response to stimulus	44	3931	0.45	3.19e-10	MIF, NFKB1, CYP27B1, LOX, CCR7, MDM2, RIPK1, ADAM10, PDGFRB, MAPK3, SOD1, CDKN2B, GJA1, APP, PDE11A, CCR2, CCR1, PRKCD, PLA2G6, NLRP3, FOXO3, MAPT, SMAD4, HTT, NR3C2, MTOR, TGM2, PTGS2, LMNA, PTEN, MMP9, ALOX5, AR, JAK2, CYP19A1, NFE2L2, PLA2G2A, CXCR4, PIK3R1, NTRK1, HTR2A, PTPN11, THPO, GCLC
GO:0048608	Reproductive structure development	17	436	0.99	3.21e-10	MMP2, ITGB8, CCND1, CYP27B1, CDKN1B, PDGFRB, SOD1, FOXO3, SMAD4, CTSB, PTGS2, PTEN, NR5A1, AR, CYP19A1, NTRK1, PTPN11
GO:0065009	Regulation of molecular function	39	3085	0.5	3.65e-10	MIF, NFKB1, CCND1, CYP27B1, CDKN1B, LOX, CTSD, CCR7, RIPK1, LRP6, PDGFRB, TIMP2, MAPK3, SOD1, CDKN2B, APP, CCR2, NQO1, PRKCD, PLA2G6, NLRP3, MAPT, SMAD4, CTSB, HTT, BLM, TPM1, MTOR, TGM2, PTGS2, PTEN, MMP9, TNFSF15, AR, JAK2, CDKN1A, PIK3R1, NTRK1, HTR2A
GO:0007165	Signal transduction	48	4714	0.41	3.7e-10	MIF, MMP2, ITGB8, NFKB1, CCND1, CDKN1B, LOX, CCR7, MDM2, RIPK1, ADAM10, LRP6, PDGFRB, MAPK3, GJA1, APP, PDE11A, CCR2, CCR5, VCAM1, CCR1, PRKCD, RARB, PLA2G6, NLRP3, FOXO3, SMAD4, BLM, NR3C2, MTOR, TGM2, PTEN, MMP9, NR5A1, TNFSF15, AR, JAK2, NFE2L2, CDKN1A, CXCR4, MITF, NDRG1, PIK3R1, NTRK1, HTR2A, PTPN11, SCN2A, THPO
GO:0043549	Regulation of kinase activity	21	778	0.83	4.68e-10	MIF, CCND1, CDKN1B, CCR7, LRP6, PDGFRB, SOD1, CDKN2B, APP, PRKCD, MAPT, HTT, BLM, MTOR, PTEN, TNFSF15, JAK2, CDKN1A, PIK3R1, NTRK1, HTR2A
GO:0060255	Regulation of macromolecule metabolic process	55	6249	0.35	4.91e-10	MIF, ITGB8, NFKB1, CCND1, CDKN1B, LOX, CTSD, CCR7, MDM2, RIPK1, ADAM10, LRP6, PDGFRB, KCNH2, TIMP2, MAPK3, SOD1, CDKN2B, GJA1, APP, CCR2, CCR1, TYMS, NQO1, PRKCD, RARB, PLA2G6, NLRP3, FOXO3, MAPT, SMAD4, CTSB, HTT, BLM, NR3C2, MTOR, PTGS2, LMNA, PTEN, MMP9, NR5A1, TNFSF15, ALOX5, AR, JAK2, NFE2L2, CDKN1A, ACTG2, MITF, PIK3R1, NTRK1, HTR2A, PTPN11, THPO, GCLC
GO:0071214	Cellular response to abiotic stimulus	15	325	1.07	7.12e-10	MMP2, NFKB1, MDM2, MAPK3, PRKCD, NLRP3, BLM, MTOR, PTGS2, PTEN, MMP9, CDKN1A, PIK3R1, SCN2A, GCLC
GO:0051173	Positive regulation of nitrogen compound metabolic process	39	3166	0.49	7.64e-10	MIF, NFKB1, CCND1, CDKN1B, CTSD, CCR7, MDM2, RIPK1, LRP6, PDGFRB, KCNH2, MAPK3, APP, PRKCD, RARB, PLA2G6, NLRP3, FOXO3, MAPT, SMAD4, BLM, MTOR, PTGS2, LMNA, PTEN, MMP9, NR5A1, TNFSF15, AR, JAK2, NFE2L2, CDKN1A, MITF, PIK3R1, NTRK1, HTR2A, PTPN11, THPO, GCLC
GO:0008219	Cell death	24	1118	0.73	9.84e-10	NFKB1, CDKN1B, MDM2, RIPK1, MAPK3, SOD1, APP, PRKCD, RARB, NLRP3, FOXO3, HTT, MTOR, PTEN, MMP9, TNFSF15, JAK2, CDKN1A, CXCR4, MITF, PIK3R1, NTRK1, HTR2A, SCN2A
GO:0000302	Response to reactive oxygen species	12	169	1.25	1e-09	MMP2, RIPK1, PDGFRB, MAPK3, SOD1, NQO1, PRKCD, MAPT, TPM1, MMP9, NFE2L2, CYP2E1
GO:0044093	Positive regulation of molecular function	28	1587	0.65	1e-09	MIF, CCND1, CYP27B1, CDKN1B, CTSD, CCR7, RIPK1, LRP6, PDGFRB, MAPK3, SOD1, APP, CCR2, PRKCD, NLRP3, MAPT, HTT, TPM1, MTOR, TGM2, PTEN, MMP9, TNFSF15, AR, JAK2, CDKN1A, NTRK1, HTR2A
GO:0051338	Regulation of transferase activity	22	912	0.78	1e-09	MIF, CCND1, CDKN1B, CCR7, LRP6, PDGFRB, MAPK3, SOD1, CDKN2B, APP, PRKCD, MAPT, HTT, BLM, MTOR, PTEN, TNFSF15, JAK2, CDKN1A, PIK3R1, NTRK1, HTR2A
GO:0031401	Positive regulation of protein modification process	23	1018	0.76	1.05e-09	MIF, CCND1, CDKN1B, CCR7, RIPK1, PDGFRB, MAPK3, APP, PRKCD, PLA2G6, SMAD4, MTOR, PTGS2, LMNA, PTEN, MMP9, TNFSF15, JAK2, CDKN1A, NTRK1, HTR2A, PTPN11, THPO
GO:0009888	Tissue development	29	1723	0.63	1.08e-09	MMP2, ITGB8, CCND1, CYP27B1, LOX, MDM2, LRP6, PDGFRB, MAPK3, SOD1, GJA1, TYMS, RARB, SMAD4, CTSB, TPM1, MTOR, TGM2, PTGS2, LMNA, PTEN, MMP9, NR5A1, AR, CA9, JAK2, ACTG2, CXCR4, NTRK1
GO:0034599	Cellular response to oxidative stress	13	224	1.17	1.31e-09	MMP2, RIPK1, MAPK3, SOD1, NQO1, PRKCD, FOXO3, MAPT, TPM1, MMP9, JAK2, MGST1, NFE2L2
GO:0080134	Regulation of response to stress	26	1373	0.68	1.46e-09	MIF, NFKB1, CCR7, MDM2, RIPK1, MAPK3, SOD1, APP, CCR2, PRKCD, NLRP3, FOXO3, MAPT, MTOR, PTGS2, LMNA, PTEN, MMP9, ALOX5, JAK2, CYP19A1, NFE2L2, PLA2G2A, CXCR4, PIK3R1, PTPN11
GO:0006915	Apoptotic process	23	1041	0.75	1.56e-09	NFKB1, CDKN1B, MDM2, RIPK1, MAPK3, SOD1, APP, PRKCD, RARB, NLRP3, FOXO3, HTT, MTOR, PTEN, MMP9, TNFSF15, JAK2, CDKN1A, CXCR4, MITF, PIK3R1, NTRK1, SCN2A
GO:0051049	Regulation of transport	29	1763	0.62	1.79e-09	MIF, NFKB1, RIPK1, PDGFRB, KCNH2, MAPK3, SOD1, GJA1, APP, CCR2, CCR1, PRKCD, PLA2G6, SMAD4, HTT, TGM2, PTGS2, PTEN, MMP9, ALOX5, JAK2, CYP19A1, NFE2L2, CXCR4, PIK3R1, HTR2A, PTPN11, SCN2A, GCLC
GO:0043065	Positive regulation of apoptotic process	17	507	0.93	2.54e-09	MMP2, CTSD, RIPK1, PDGFRB, SOD1, APP, NQO1, PRKCD, RARB, FOXO3, SMAD4, HTT, TGM2, PTGS2, PTEN, MMP9, JAK2
GO:2000379	Positive regulation of ROS metabolic process	9	69	1.52	3.11e-09	RIPK1, PDGFRB, SOD1, APP, PRKCD, FOXO3, MAPT, NFE2L2, CDKN1A
GO:0050790	Regulation of catalytic activity	33	2370	0.55	3.12e-09	MIF, NFKB1, CCND1, CYP27B1, CDKN1B, CTSD, CCR7, LRP6, PDGFRB, TIMP2, MAPK3, SOD1, CDKN2B, APP, CCR2, NQO1, PRKCD, NLRP3, MAPT, CTSB, HTT, BLM, MTOR, TGM2, PTGS2, PTEN, MMP9, TNFSF15, JAK2, CDKN1A, PIK3R1, NTRK1, HTR2A
GO:0045597	Positive regulation of cell differentiation	21	876	0.78	3.32e-09	NFKB1, CYP27B1, MDM2, RIPK1, CDKN2B, GJA1, APP, CCR1, NLRP3, FOXO3, MAPT, SMAD4, MTOR, TGM2, PTGS2, AR, JAK2, PLA2G2A, CXCR4, HTR2A, THPO
GO:0048731	System development	42	3867	0.44	3.35e-09	MMP2, ITGB8, CCND1, CYP27B1, CDKN1B, LOX, CCR7, MDM2, LRP6, PDGFRB, MAPK3, SOD1, CDKN2B, GJA1, APP, VCAM1, TYMS, RARB, FOXO3, MAPT, SMAD4, CTSB, TPM1, MTOR, TGM2, PTGS2, LMNA, PTEN, MMP9, NR5A1, AR, JAK2, CYP19A1, CDKN1A, CXCR4, MITF, NDRG1, PIK3R1, NTRK1, PTPN11, SCN2A, THPO
GO:0002682	Regulation of immune system process	26	1438	0.66	3.69e-09	MIF, LOX, CCR7, RIPK1, ADAM10, MAPK3, SOD1, APP, CCR2, VCAM1, CCR1, PRKCD, PLA2G6, NLRP3, FOXO3, MTOR, PTEN, JAK2, CYP19A1, NFE2L2, PLA2G2A, CDKN1A, MITF, PIK3R1, PTPN11, THPO
GO:0002376	Immune system process	31	2121	0.57	4.86e-09	MIF, ITGB8, CYP27B1, CTSD, CCR7, ADAM10, MAPK3, SOD1, CDKN2B, APP, CCR2, CCR5, VCAM1, CCR1, PRKCD, PLA2G6, NLRP3, MAPT, MTOR, PTEN, MMP9, TNFSF15, ALOX5, JAK2, CXCR4, MITF, NDRG1, PIK3R1, NTRK1, PTPN11, THPO
GO:0051241	Negative regulation of multicellular organismal process	22	1035	0.73	9.31e-09	MMP2, NFKB1, CDKN1B, CCR7, SOD1, CDKN2B, GJA1, APP, CCR2, CCR1, PRKCD, RARB, NLRP3, SMAD4, PTGS2, LMNA, PTEN, NR5A1, ALOX5, JAK2, PIK3R1, PTPN11
GO:0032501	Multicellular organismal process	54	6490	0.32	9.46e-09	MMP2, ITGB8, NFKB1, CCND1, CYP27B1, CDKN1B, LOX, CCR7, MDM2, ADAM10, LRP6, PDGFRB, KCNH2, MAPK3, SOD1, CDKN2B, GJA1, APP, CCR2, VCAM1, TYMS, RARB, PLA2G6, FOXO3, MAPT, SMAD4, CTSB, HTT, TPM1, MTOR, PTGS1, TGM2, PTGS2, LMNA, PTEN, MMP9, NR5A1, ALOX5, AR, JAK2, CYP19A1, PLA2G2A, CDKN1A, ACTG2, CXCR4, MITF, NDRG1, PIK3R1, NTRK1, HTR2A, PTPN11, SCN2A, THPO, GCLC
GO:0007166	Cell surface receptor signaling pathway	30	2040	0.57	9.82e-09	MIF, MMP2, ITGB8, CCND1, CDKN1B, LOX, CCR7, RIPK1, ADAM10, LRP6, PDGFRB, MAPK3, APP, CCR2, CCR5, CCR1, PRKCD, PLA2G6, FOXO3, SMAD4, PTEN, MMP9, AR, JAK2, CXCR4, MITF, PIK3R1, NTRK1, PTPN11, THPO
GO:0034614	Cellular response to reactive oxygen species	10	118	1.33	1.06e-08	MMP2, RIPK1, MAPK3, SOD1, NQO1, PRKCD, MAPT, TPM1, MMP9, NFE2L2
GO:0070374	Positive regulation of ERK1 and ERK2 cascade	12	213	1.15	1.06e-08	MIF, CCR7, PDGFRB, MAPK3, APP, CCR1, PTEN, PLA2G2A, NTRK1, HTR2A, PTPN11, THPO
GO:0043410	Positive regulation of MAPK cascade	16	481	0.92	1.09e-08	MIF, CCR7, RIPK1, PDGFRB, MAPK3, SOD1, APP, CCR1, PTEN, AR, JAK2, PLA2G2A, NTRK1, HTR2A, PTPN11, THPO
GO:0007275	Multicellular organism development	43	4209	0.41	1.13e-08	MMP2, ITGB8, CCND1, CYP27B1, CDKN1B, LOX, CCR7, MDM2, ADAM10, LRP6, PDGFRB, MAPK3, SOD1, CDKN2B, GJA1, APP, VCAM1, TYMS, RARB, FOXO3, MAPT, SMAD4, CTSB, TPM1, MTOR, TGM2, PTGS2, LMNA, PTEN, MMP9, NR5A1, AR, JAK2, CYP19A1, CDKN1A, CXCR4, MITF, NDRG1, PIK3R1, NTRK1, PTPN11, SCN2A, THPO
GO:0032502	Developmental process	50	5657	0.35	1.39e-08	MMP2, ITGB8, NFKB1, CCND1, CYP27B1, CDKN1B, LOX, CCR7, MDM2, ADAM10, LRP6, PDGFRB, MAPK3, SOD1, CDKN2B, GJA1, APP, VCAM1, TYMS, NQO1, RARB, FOXO3, MAPT, SMAD4, CTSB, TPM1, MTOR, TGM2, PTGS2, LMNA, PTEN, MMP9, NR5A1, AR, CA9, JAK2, CYP19A1, NFE2L2, CDKN1A, ACTG2, CXCR4, MITF, NDRG1, PIK3R1, NTRK1, HTR2A, PTPN11, SCN2A, THPO, GCLC
GO:0045859	Regulation of protein kinase activity	18	663	0.84	1.48e-08	MIF, CCND1, CDKN1B, CCR7, LRP6, PDGFRB, SOD1, CDKN2B, APP, PRKCD, HTT, BLM, MTOR, PTEN, TNFSF15, JAK2, CDKN1A, HTR2A
GO:0043408	Regulation of MAPK cascade	18	668	0.83	1.65e-08	MIF, CCR7, RIPK1, PDGFRB, MAPK3, SOD1, APP, CCR1, PRKCD, SMAD4, PTEN, AR, JAK2, PLA2G2A, NTRK1, HTR2A, PTPN11, THPO
GO:0048732	Gland development	15	419	0.96	1.65e-08	MMP2, NFKB1, CCND1, CDKN1B, MAPK3, SOD1, CDKN2B, TYMS, SMAD4, TGM2, PTEN, NR5A1, AR, JAK2, CYP19A1
GO:0071407	Cellular response to organic cyclic compound	16	508	0.9	2.25e-08	MMP2, NFKB1, CDKN1B, LRP6, MAPK3, SOD1, APP, FOXO3, BLM, NR3C2, TGM2, PTGS2, AR, JAK2, HTR2A, GCLC
GO:2001233	Regulation of apoptotic signaling pathway	14	365	0.99	3e-08	MIF, MDM2, RIPK1, SOD1, PRKCD, HTT, PTGS2, LMNA, PTEN, MMP9, AR, JAK2, NFE2L2, GCLC
GO:0070372	Regulation of ERK1 and ERK2 cascade	13	299	1.04	3.2e-08	MIF, CCR7, PDGFRB, MAPK3, APP, CCR1, SMAD4, PTEN, PLA2G2A, NTRK1, HTR2A, PTPN11, THPO
GO:1904705	Regulation of vascular associated smooth muscle cell proliferation	8	61	1.52	3.45e-08	MMP2, CDKN1B, GJA1, TPM1, PTEN, MMP9, JAK2, CDKN1A
GO:0050727	Regulation of inflammatory response	14	371	0.98	3.6e-08	NFKB1, CCR7, RIPK1, SOD1, APP, CCR2, PRKCD, NLRP3, PTGS2, MMP9, ALOX5, JAK2, CYP19A1, PLA2G2A
GO:0065007	Biological regulation	73	12385	0.17	4.21e-08	HSD17B10, MIF, MMP2, ITGB8, NFKB1, CCND1, CYP27B1, CDKN1B, LOX, CTSD, CCR7, MDM2, RIPK1, ADAM10, LRP6, ALDH2, PDGFRB, KCNH2, TIMP2, MAPK3, SOD1, CDKN2B, GJA1, APP, PDE11A, CCR2, CCR5, VCAM1, CCR1, TYMS, NQO1, PRKCD, RARB, PLA2G6, NLRP3, FOXO3, MAPT, SMAD4, CTSB, HTT, BLM, NR3C2, TPM1, MTOR, PTGS1, TGM2, PTGS2, LMNA, PTEN, MMP9, NR5A1, TNFSF15, ALOX5, AR, FTL, JAK2, CYP19A1, NFE2L2, PLA2G2A, CDKN1…
GO:0048660	Regulation of smooth muscle cell proliferation	10	142	1.25	5.18e-08	MMP2, CDKN1B, PDGFRB, GJA1, TPM1, PTGS2, PTEN, MMP9, JAK2, CDKN1A
GO:0031667	Response to nutrient levels	15	461	0.91	5.48e-08	CCND1, CYP27B1, MAPK3, SOD1, CDKN2B, VCAM1, TYMS, NQO1, FOXO3, MTOR, PTGS2, NFE2L2, CDKN1A, NTRK1, GCLC
GO:2000377	Regulation of reactive oxygen species metabolic process	10	143	1.25	5.48e-08	RIPK1, PDGFRB, SOD1, APP, PRKCD, FOXO3, MAPT, ALOX5, NFE2L2, CDKN1A
GO:0007507	Heart development	16	548	0.87	6.13e-08	MMP2, CDKN1B, LOX, MDM2, PDGFRB, MAPK3, GJA1, VCAM1, RARB, SMAD4, TPM1, MTOR, LMNA, PTEN, CDKN1A, PTPN11
GO:0080090	Regulation of primary metabolic process	50	5899	0.33	6.26e-08	MIF, NFKB1, CCND1, CYP27B1, CDKN1B, LOX, CTSD, CCR7, MDM2, RIPK1, LRP6, ALDH2, PDGFRB, KCNH2, TIMP2, MAPK3, SOD1, CDKN2B, APP, TYMS, NQO1, PRKCD, RARB, PLA2G6, NLRP3, FOXO3, MAPT, SMAD4, CTSB, HTT, BLM, NR3C2, MTOR, PTGS2, LMNA, PTEN, MMP9, NR5A1, TNFSF15, AR, JAK2, NFE2L2, CDKN1A, MITF, PIK3R1, NTRK1, HTR2A, PTPN11, THPO, GCLC
GO:0031347	Regulation of defense response	17	638	0.83	6.27e-08	NFKB1, CCR7, RIPK1, MAPK3, SOD1, APP, CCR2, PRKCD, NLRP3, PTGS2, MMP9, ALOX5, JAK2, CYP19A1, NFE2L2, PLA2G2A, PTPN11
GO:0042592	Homeostatic process	24	1406	0.63	7.01e-08	CYP27B1, LOX, CCR7, KCNH2, MAPK3, SOD1, GJA1, APP, CCR2, CCR1, NQO1, FOXO3, SMAD4, TGM2, PTGS2, ALOX5, FTL, JAK2, NFE2L2, PLA2G2A, PIK3R1, HTR2A, PTPN11, GCLC
GO:0008284	Positive regulation of cell population proliferation	20	945	0.73	7.39e-08	MIF, MMP2, CCND1, CDKN1B, MDM2, ADAM10, PDGFRB, MAPK3, GJA1, CCR2, VCAM1, SMAD4, PTGS2, PTEN, MMP9, AR, JAK2, CDKN1A, HTR2A, THPO
GO:0051171	Regulation of nitrogen compound metabolic process	49	5734	0.33	8.65e-08	MIF, NFKB1, CCND1, CDKN1B, LOX, CTSD, CCR7, MDM2, RIPK1, LRP6, ALDH2, PDGFRB, KCNH2, TIMP2, MAPK3, SOD1, CDKN2B, APP, TYMS, NQO1, PRKCD, RARB, PLA2G6, NLRP3, FOXO3, MAPT, SMAD4, CTSB, HTT, BLM, NR3C2, MTOR, PTGS2, LMNA, PTEN, MMP9, NR5A1, TNFSF15, AR, JAK2, NFE2L2, CDKN1A, MITF, PIK3R1, NTRK1, HTR2A, PTPN11, THPO, GCLC
GO:0044057	Regulation of system process	16	567	0.85	9.48e-08	MMP2, MDM2, KCNH2, SOD1, GJA1, APP, FOXO3, SMAD4, TPM1, PTGS2, LMNA, PTEN, JAK2, CYP19A1, HTR2A, PTPN11
GO:0048856	Anatomical structure development	46	5117	0.36	9.74e-08	MMP2, ITGB8, NFKB1, CCND1, CYP27B1, CDKN1B, LOX, CCR7, MDM2, ADAM10, LRP6, PDGFRB, MAPK3, SOD1, CDKN2B, GJA1, APP, VCAM1, TYMS, RARB, FOXO3, MAPT, SMAD4, CTSB, TPM1, MTOR, TGM2, PTGS2, LMNA, PTEN, MMP9, NR5A1, AR, CA9, JAK2, CYP19A1, CDKN1A, ACTG2, CXCR4, MITF, NDRG1, PIK3R1, NTRK1, PTPN11, SCN2A, THPO
GO:0051347	Positive regulation of transferase activity	16	586	0.84	1.47e-07	MIF, CCND1, CDKN1B, CCR7, PDGFRB, MAPK3, APP, PRKCD, MAPT, MTOR, PTEN, TNFSF15, JAK2, CDKN1A, NTRK1, HTR2A
GO:1902533	Positive regulation of intracellular signal transduction	20	997	0.7	1.76e-07	MIF, CCR7, RIPK1, PDGFRB, MAPK3, SOD1, GJA1, APP, CCR1, PLA2G6, NR3C2, TGM2, PTEN, AR, JAK2, PLA2G2A, NTRK1, HTR2A, PTPN11, THPO
GO:0009892	Negative regulation of metabolic process	34	2982	0.46	2.16e-07	MIF, ITGB8, NFKB1, CCND1, CYP27B1, CDKN1B, CCR7, MDM2, ADAM10, LRP6, TIMP2, SOD1, CDKN2B, APP, CCR1, TYMS, NQO1, PRKCD, RARB, NLRP3, FOXO3, MAPT, SMAD4, CTSB, BLM, MTOR, PTGS2, LMNA, PTEN, MMP9, AR, CDKN1A, MITF, GCLC
GO:0006935	Chemotaxis	15	516	0.87	2.22e-07	MIF, LOX, CCR7, PDGFRB, APP, CCR2, CCR5, VCAM1, CCR1, PRKCD, PLA2G6, SMAD4, ALOX5, CXCR4, NTRK1
GO:0036336	Dendritic cell migration	6	25	1.78	2.26e-07	CCR7, CCR2, CCR5, CCR1, ALOX5, CXCR4
GO:0031323	Regulation of cellular metabolic process	48	5681	0.33	2.32e-07	MIF, NFKB1, CCND1, CYP27B1, CDKN1B, LOX, CCR7, MDM2, RIPK1, LRP6, ALDH2, PDGFRB, KCNH2, TIMP2, MAPK3, SOD1, CDKN2B, APP, TYMS, PRKCD, RARB, PLA2G6, NLRP3, FOXO3, MAPT, SMAD4, HTT, BLM, NR3C2, MTOR, PTGS2, LMNA, PTEN, MMP9, NR5A1, TNFSF15, ALOX5, AR, JAK2, NFE2L2, CDKN1A, MITF, PIK3R1, NTRK1, HTR2A, PTPN11, THPO, GCLC
GO:0010038	Response to metal ion	13	362	0.96	2.54e-07	CCND1, CDKN1B, MAPK3, SOD1, APP, VCAM1, NQO1, MAPT, PTGS2, MMP9, NFE2L2, NDRG1, GCLC
GO:0071345	Cellular response to cytokine stimulus	17	711	0.78	2.79e-07	MMP2, NFKB1, LOX, CCR7, RIPK1, MAPK3, CCR2, CCR5, VCAM1, CCR1, FOXO3, SMAD4, JAK2, NFE2L2, CXCR4, PTPN11, THPO
GO:0010628	Positive regulation of gene expression	21	1146	0.67	2.9e-07	MIF, ITGB8, CCR7, RIPK1, MAPK3, SOD1, GJA1, APP, CCR2, NLRP3, MTOR, PTGS2, LMNA, NR5A1, AR, JAK2, NFE2L2, ACTG2, MITF, PIK3R1, PTPN11
GO:0030335	Positive regulation of cell migration	15	529	0.85	2.94e-07	MMP2, CCR7, ADAM10, PDGFRB, MAPK3, APP, CCR2, CCR1, MTOR, PTGS2, MMP9, JAK2, NFE2L2, CXCR4, PIK3R1
GO:0006952	Defense response	23	1394	0.62	3e-07	MIF, NFKB1, CYP27B1, CCR7, RIPK1, MAPK3, APP, CCR2, CCR5, VCAM1, CCR1, PRKCD, PLA2G6, NLRP3, MAPT, MTOR, PTGS1, PTGS2, ALOX5, JAK2, NFE2L2, PLA2G2A, CXCR4
GO:0050794	Regulation of cellular process	68	11025	0.19	3.3e-07	MIF, MMP2, ITGB8, NFKB1, CCND1, CYP27B1, CDKN1B, LOX, CTSD, CCR7, MDM2, RIPK1, ADAM10, LRP6, ALDH2, PDGFRB, KCNH2, TIMP2, MAPK3, SOD1, CDKN2B, GJA1, APP, PDE11A, CCR2, CCR5, VCAM1, CCR1, TYMS, NQO1, PRKCD, RARB, PLA2G6, NLRP3, FOXO3, MAPT, SMAD4, CTSB, HTT, BLM, NR3C2, TPM1, MTOR, PTGS1, TGM2, PTGS2, LMNA, PTEN, MMP9, NR5A1, TNFSF15, ALOX5, AR, JAK2, CYP19A1, NFE2L2, PLA2G2A, CDKN1A, CXCR4, MITF,…
GO:0071456	Cellular response to hypoxia	9	128	1.25	3.47e-07	MDM2, FOXO3, MTOR, PTGS2, LMNA, PTEN, NFE2L2, NDRG1, SCN2A
GO:0051093	Negative regulation of developmental process	19	933	0.71	3.51e-07	CCND1, CDKN1B, SOD1, CDKN2B, APP, CCR2, CCR1, RARB, FOXO3, MAPT, SMAD4, PTEN, MMP9, NR5A1, ALOX5, NFE2L2, CDKN1A, PIK3R1, PTPN11
GO:0032103	Positive regulation of response to external stimulus	14	453	0.89	3.53e-07	MIF, CCR7, RIPK1, ADAM10, PDGFRB, MAPK3, APP, CCR2, CCR1, NLRP3, PTGS2, JAK2, PLA2G2A, CXCR4
GO:0071900	Regulation of protein serine/threonine kinase activity	13	386	0.93	5.01e-07	MIF, CCND1, CDKN1B, LRP6, PDGFRB, CDKN2B, APP, PRKCD, HTT, BLM, PTEN, CDKN1A, HTR2A
GO:0042770	Signal transduction in response to DNA damage	9	135	1.23	5.22e-07	MIF, CCND1, CDKN1B, MDM2, FOXO3, BLM, CDKN1A, NDRG1, PTPN11
GO:0043085	Positive regulation of catalytic activity	21	1191	0.65	5.29e-07	MIF, CCND1, CYP27B1, CDKN1B, CTSD, CCR7, PDGFRB, MAPK3, SOD1, APP, PRKCD, NLRP3, MAPT, MTOR, TGM2, PTEN, TNFSF15, JAK2, CDKN1A, NTRK1, HTR2A
GO:0097305	Response to alcohol	11	252	1.04	6.32e-07	CCND1, CCR7, LRP6, SOD1, CCR5, VCAM1, TYMS, NQO1, FOXO3, BLM, CYP2E1
GO:0050865	Regulation of cell activation	16	658	0.79	6.35e-07	MIF, CCR7, PDGFRB, SOD1, APP, CCR2, VCAM1, PRKCD, NLRP3, FOXO3, PTEN, JAK2, PLA2G2A, CDKN1A, PTPN11, GCLC
GO:0044237	Cellular metabolic process	51	6568	0.29	7.51e-07	HSD17B10, MIF, ITGB8, NFKB1, CCND1, CYP27B1, CDKN1B, LOX, CTSD, RPA1, MDM2, RIPK1, ADAM10, ALDH2, PDGFRB, MAPK3, SOD1, CDKN2B, APP, GUSB, TYMS, NQO1, PRKCD, PLA2G6, FOXO3, MAPT, SMAD4, CTSB, BLM, MTOR, PTGS1, PTGS2, LMNA, PTEN, NR5A1, ALOX5, AR, CA9, JAK2, CYP19A1, NFE2L2, PLA2G2A, CDKN1A, PIK3R1, NTRK1, HTR2A, CYP2E1, PAH, PTPN11, GCLC, CYP3A4
GO:0008015	Blood circulation	13	403	0.91	7.81e-07	MMP2, KCNH2, SOD1, GJA1, PLA2G6, TPM1, MTOR, PTGS1, PTGS2, AR, CXCR4, HTR2A, GCLC
GO:0010648	Negative regulation of cell communication	22	1348	0.62	8.05e-07	MIF, MDM2, RIPK1, GJA1, APP, PDE11A, PRKCD, PLA2G6, NLRP3, FOXO3, SMAD4, HTT, MTOR, PTGS2, LMNA, PTEN, MMP9, AR, NFE2L2, HTR2A, PTPN11, GCLC
GO:0023057	Negative regulation of signaling	22	1354	0.61	8.66e-07	MIF, MDM2, RIPK1, GJA1, APP, PDE11A, PRKCD, PLA2G6, NLRP3, FOXO3, SMAD4, HTT, MTOR, PTGS2, LMNA, PTEN, MMP9, AR, NFE2L2, HTR2A, PTPN11, GCLC
GO:0007204	Positive regulation of cytosolic calcium ion concentration	10	201	1.1	9.47e-07	CCR7, LRP6, APP, CCR2, CCR5, CCR1, PLA2G6, JAK2, CXCR4, HTR2A
GO:0033674	Positive regulation of kinase activity	14	494	0.85	9.47e-07	MIF, CCND1, CDKN1B, CCR7, PDGFRB, APP, PRKCD, MAPT, MTOR, TNFSF15, JAK2, CDKN1A, NTRK1, HTR2A
GO:0007584	Response to nutrient	9	147	1.19	9.74e-07	CCND1, CYP27B1, CDKN2B, VCAM1, TYMS, NQO1, MTOR, PTGS2, GCLC
GO:0022414	Reproductive process	23	1504	0.59	1.09e-06	MMP2, ITGB8, CCND1, CYP27B1, CDKN1B, RPA1, PDGFRB, SOD1, GJA1, APP, PLA2G6, FOXO3, SMAD4, CTSB, MTOR, PTGS2, PTEN, MMP9, NR5A1, AR, CYP19A1, NTRK1, PTPN11
GO:0010468	Regulation of gene expression	43	4899	0.35	1.1e-06	MIF, ITGB8, NFKB1, CCND1, CDKN1B, LOX, CCR7, MDM2, RIPK1, ADAM10, LRP6, KCNH2, MAPK3, SOD1, GJA1, APP, CCR2, CCR1, TYMS, PRKCD, RARB, NLRP3, FOXO3, MAPT, SMAD4, BLM, NR3C2, MTOR, PTGS2, LMNA, PTEN, NR5A1, ALOX5, AR, JAK2, NFE2L2, CDKN1A, ACTG2, MITF, PIK3R1, NTRK1, PTPN11, GCLC
GO:0051336	Regulation of hydrolase activity	19	1011	0.68	1.13e-06	CTSD, CCR7, PDGFRB, TIMP2, SOD1, APP, PRKCD, NLRP3, MAPT, CTSB, HTT, MTOR, TGM2, PTGS2, MMP9, TNFSF15, JAK2, NTRK1, HTR2A
GO:0072359	Circulatory system development	18	901	0.7	1.17e-06	MMP2, ITGB8, CDKN1B, LOX, MDM2, PDGFRB, MAPK3, GJA1, VCAM1, RARB, SMAD4, TPM1, MTOR, PTGS2, LMNA, PTEN, CDKN1A, PTPN11
GO:0050789	Regulation of biological process	69	11655	0.17	1.22e-06	MIF, MMP2, ITGB8, NFKB1, CCND1, CYP27B1, CDKN1B, LOX, CTSD, CCR7, MDM2, RIPK1, ADAM10, LRP6, ALDH2, PDGFRB, KCNH2, TIMP2, MAPK3, SOD1, CDKN2B, GJA1, APP, PDE11A, CCR2, CCR5, VCAM1, CCR1, TYMS, NQO1, PRKCD, RARB, PLA2G6, NLRP3, FOXO3, MAPT, SMAD4, CTSB, HTT, BLM, NR3C2, TPM1, MTOR, PTGS1, TGM2, PTGS2, LMNA, PTEN, MMP9, NR5A1, TNFSF15, ALOX5, AR, JAK2, CYP19A1, NFE2L2, PLA2G2A, CDKN1A, ACTG2, CXCR4…
GO:0003006	Developmental process involved in reproduction	19	1023	0.67	1.32e-06	MMP2, ITGB8, CCND1, CYP27B1, CDKN1B, PDGFRB, SOD1, GJA1, FOXO3, SMAD4, CTSB, MTOR, PTGS2, PTEN, NR5A1, AR, CYP19A1, NTRK1, PTPN11
GO:0019216	Regulation of lipid metabolic process	12	346	0.94	1.32e-06	NFKB1, CYP27B1, CCR7, PDGFRB, SOD1, APP, PRKCD, PLA2G6, MTOR, PTGS2, NR5A1, HTR2A
GO:0060326	Cell chemotaxis	10	210	1.08	1.32e-06	LOX, CCR7, PDGFRB, CCR2, CCR5, VCAM1, CCR1, PRKCD, ALOX5, CXCR4
GO:0080135	Regulation of cellular response to stress	16	712	0.75	1.68e-06	MIF, CCR7, MDM2, RIPK1, MAPK3, SOD1, APP, PRKCD, FOXO3, MAPT, MTOR, PTGS2, PTEN, ALOX5, NFE2L2, PIK3R1
GO:0007548	Sex differentiation	11	282	0.99	1.7e-06	MMP2, CCND1, PDGFRB, SOD1, FOXO3, SMAD4, NR5A1, AR, CYP19A1, NTRK1, PTPN11
GO:0008285	Negative regulation of cell population proliferation	16	713	0.75	1.7e-06	CYP27B1, CDKN1B, CDKN2B, APP, RARB, SMAD4, TPM1, PTGS2, LMNA, PTEN, ALOX5, AR, JAK2, CDKN1A, NDRG1, NTRK1
GO:0010605	Negative regulation of macromolecule metabolic process	31	2760	0.45	1.83e-06	MIF, ITGB8, NFKB1, CCND1, CDKN1B, CCR7, MDM2, ADAM10, LRP6, TIMP2, CDKN2B, APP, CCR1, TYMS, NQO1, PRKCD, RARB, NLRP3, FOXO3, MAPT, SMAD4, CTSB, BLM, PTGS2, LMNA, PTEN, MMP9, AR, CDKN1A, MITF, GCLC
GO:0010817	Regulation of hormone levels	14	525	0.83	1.83e-06	HSD17B10, NFKB1, CYP27B1, ADAM10, GJA1, PLA2G6, SMAD4, CTSB, NR5A1, ALOX5, JAK2, CYP19A1, PTPN11, CYP3A4
GO:0008152	Metabolic process	56	7988	0.25	2.03e-06	HSD17B10, MIF, MMP2, ITGB8, NFKB1, CCND1, CYP27B1, CDKN1B, LOX, CTSD, RPA1, MDM2, RIPK1, ADAM10, ALDH2, PDGFRB, MAPK3, SOD1, CDKN2B, APP, PDE11A, VCAM1, GUSB, TYMS, NQO1, PRKCD, PLA2G6, FOXO3, MAPT, SMAD4, CTSB, BLM, MTOR, PTGS1, TGM2, PTGS2, LMNA, PTEN, MMP9, NR5A1, ALOX5, AR, CA9, JAK2, CYP19A1, NFE2L2, PLA2G2A, CDKN1A, PIK3R1, NTRK1, HTR2A, CYP2E1, PAH, PTPN11, GCLC, CYP3A4
GO:0002407	Dendritic cell chemotaxis	5	18	1.85	2.2e-06	CCR7, CCR2, CCR5, CCR1, CXCR4
GO:0019725	Cellular homeostasis	15	628	0.78	2.2e-06	LOX, MAPK3, SOD1, APP, CCR2, CCR1, NQO1, FOXO3, SMAD4, TGM2, FTL, NFE2L2, PIK3R1, HTR2A, GCLC
GO:0008406	Gonad development	10	226	1.05	2.45e-06	MMP2, CCND1, PDGFRB, SOD1, FOXO3, SMAD4, NR5A1, AR, CYP19A1, NTRK1
GO:0019221	Cytokine-mediated signaling pathway	12	369	0.91	2.47e-06	CCR7, RIPK1, MAPK3, CCR2, CCR5, CCR1, FOXO3, SMAD4, JAK2, CXCR4, PTPN11, THPO
GO:0050920	Regulation of chemotaxis	10	227	1.05	2.52e-06	MIF, CCR7, ADAM10, PDGFRB, MAPK3, APP, CCR2, CCR1, CYP19A1, CXCR4
GO:0019722	Calcium-mediated signaling	9	169	1.13	2.72e-06	CCR7, APP, CCR2, CCR5, VCAM1, CCR1, MTOR, NR5A1, CXCR4
GO:2001234	Negative regulation of apoptotic signaling pathway	10	230	1.04	2.81e-06	MIF, MDM2, RIPK1, HTT, PTGS2, LMNA, MMP9, AR, NFE2L2, GCLC
GO:0046890	Regulation of lipid biosynthetic process	9	172	1.12	3.1e-06	NFKB1, CYP27B1, SOD1, PRKCD, PLA2G6, MTOR, PTGS2, NR5A1, HTR2A
GO:1901653	Cellular response to peptide	11	302	0.96	3.13e-06	NFKB1, MDM2, GJA1, APP, VCAM1, PRKCD, FOXO3, JAK2, NFE2L2, PIK3R1, GCLC
GO:0030330	DNA damage response, signal transduction by p53 class mediator	6	44	1.54	3.36e-06	MIF, CDKN1B, MDM2, FOXO3, CDKN1A, NDRG1
GO:0048585	Negative regulation of response to stimulus	23	1612	0.56	3.38e-06	MIF, NFKB1, MDM2, RIPK1, SOD1, APP, PDE11A, CCR2, PRKCD, NLRP3, FOXO3, SMAD4, HTT, MTOR, PTGS2, LMNA, PTEN, MMP9, ALOX5, AR, CYP19A1, NFE2L2, GCLC
GO:0002684	Positive regulation of immune system process	17	874	0.69	4.06e-06	MIF, CCR7, RIPK1, ADAM10, MAPK3, APP, CCR2, VCAM1, CCR1, PRKCD, PLA2G6, NLRP3, FOXO3, JAK2, CDKN1A, PIK3R1, PTPN11
GO:0071363	Cellular response to growth factor stimulus	13	473	0.84	4.06e-06	ITGB8, RIPK1, PDGFRB, MAPK3, CDKN2B, APP, VCAM1, FOXO3, MAPT, SMAD4, NTRK1, PTPN11, GCLC
GO:0009617	Response to bacterium	15	663	0.76	4.12e-06	NFKB1, CYP27B1, CCR7, MAPK3, APP, CCR5, VCAM1, PRKCD, PLA2G6, NLRP3, PTGS2, JAK2, PLA2G2A, CYP2E1, THPO
GO:0043086	Negative regulation of catalytic activity	16	771	0.72	4.44e-06	NFKB1, CYP27B1, CDKN1B, LRP6, TIMP2, CDKN2B, APP, CCR2, NQO1, PRKCD, MAPT, CTSB, PTGS2, PTEN, MMP9, CDKN1A
GO:0009653	Anatomical structure morphogenesis	27	2229	0.49	4.45e-06	MMP2, ITGB8, NFKB1, LOX, MDM2, LRP6, PDGFRB, MAPK3, SOD1, APP, RARB, FOXO3, SMAD4, TPM1, MTOR, TGM2, PTGS2, PTEN, MMP9, AR, CA9, CYP19A1, ACTG2, CXCR4, PIK3R1, NTRK1, PTPN11
GO:0002688	Regulation of leukocyte chemotaxis	8	128	1.2	4.82e-06	MIF, CCR7, ADAM10, MAPK3, APP, CCR2, CCR1, CYP19A1
GO:0030155	Regulation of cell adhesion	16	784	0.71	5.49e-06	MMP2, CCR7, ADAM10, CCR2, VCAM1, PRKCD, NLRP3, FOXO3, TPM1, TGM2, PTEN, ALOX5, JAK2, CXCR4, PIK3R1, PTPN11
GO:0032870	Cellular response to hormone stimulus	13	489	0.83	5.72e-06	NFKB1, PRKCD, RARB, FOXO3, CTSB, NR3C2, NR5A1, AR, JAK2, NFE2L2, PIK3R1, PTPN11, GCLC
GO:1904645	Response to amyloid-beta	6	49	1.49	5.75e-06	MMP2, GJA1, APP, VCAM1, FOXO3, MMP9
GO:0009987	Cellular process	76	14826	0.11	6.37e-06	HSD17B10, MIF, MMP2, ITGB8, NFKB1, CCND1, CYP27B1, CDKN1B, LOX, CTSD, CCR7, RPA1, MDM2, RIPK1, ADAM10, LRP6, ALDH2, PDGFRB, KCNH2, MAPK3, SOD1, CDKN2B, GJA1, APP, PDE11A, CCR2, CCR5, VCAM1, CCR1, GUSB, TYMS, NQO1, PRKCD, RARB, PLA2G6, NLRP3, FOXO3, MAPT, SMAD4, CTSB, HTT, BLM, NR3C2, TPM1, MTOR, PTGS1, TGM2, PTGS2, LMNA, PTEN, MMP9, NR5A1, TNFSF15, ALOX5, AR, FTL, CA9, JAK2, MGST1, CYP19A1, NFE2L…
GO:0044092	Negative regulation of molecular function	19	1143	0.62	6.37e-06	NFKB1, CYP27B1, CDKN1B, LRP6, TIMP2, MAPK3, CDKN2B, APP, CCR2, NQO1, PRKCD, NLRP3, MAPT, CTSB, PTGS2, PTEN, MMP9, JAK2, CDKN1A
GO:0048589	Developmental growth	12	412	0.87	7.16e-06	PDGFRB, APP, TYMS, RARB, FOXO3, SMAD4, MTOR, PTEN, AR, CYP19A1, CDKN1A, PTPN11
GO:0051050	Positive regulation of transport	17	915	0.67	7.28e-06	MIF, PDGFRB, KCNH2, SOD1, APP, CCR2, CCR1, PRKCD, PLA2G6, SMAD4, HTT, PTGS2, JAK2, CYP19A1, NFE2L2, PIK3R1, PTPN11
GO:0045860	Positive regulation of protein kinase activity	12	416	0.86	7.78e-06	MIF, CCND1, CDKN1B, CCR7, PDGFRB, APP, PRKCD, MTOR, TNFSF15, JAK2, CDKN1A, HTR2A
GO:0051248	Negative regulation of protein metabolic process	18	1038	0.64	7.8e-06	MIF, NFKB1, CDKN1B, LRP6, TIMP2, CDKN2B, APP, TYMS, NQO1, PRKCD, MAPT, SMAD4, CTSB, PTGS2, PTEN, MMP9, CDKN1A, GCLC
GO:0030099	Myeloid cell differentiation	10	263	0.98	8.34e-06	ITGB8, CCR7, CDKN2B, APP, MMP9, JAK2, MITF, PIK3R1, PTPN11, THPO
GO:0048534	Hematopoietic or lymphoid organ development	15	705	0.73	8.34e-06	ITGB8, CCR7, MAPK3, SOD1, CDKN2B, APP, VCAM1, MTOR, MMP9, JAK2, MITF, PIK3R1, NTRK1, PTPN11, THPO
GO:1990869	Cellular response to chemokine	7	91	1.29	8.34e-06	LOX, CCR7, CCR2, CCR5, CCR1, CXCR4, THPO
GO:0030154	Cell differentiation	34	3507	0.39	8.75e-06	MMP2, ITGB8, CCND1, LOX, CCR7, LRP6, PDGFRB, MAPK3, SOD1, CDKN2B, APP, VCAM1, TYMS, RARB, FOXO3, MAPT, SMAD4, CTSB, TPM1, MTOR, PTGS2, LMNA, PTEN, MMP9, NR5A1, AR, JAK2, CXCR4, MITF, NDRG1, PIK3R1, NTRK1, PTPN11, THPO
GO:0034612	Response to tumor necrosis factor	9	199	1.06	8.99e-06	NFKB1, RIPK1, ADAM10, MAPK3, VCAM1, FOXO3, PTGS2, JAK2, NFE2L2
GO:0048468	Cell development	23	1719	0.53	9.58e-06	MMP2, LOX, PDGFRB, MAPK3, SOD1, APP, TYMS, RARB, FOXO3, MAPT, SMAD4, TPM1, MTOR, LMNA, PTEN, AR, JAK2, CXCR4, NDRG1, PIK3R1, NTRK1, PTPN11, THPO
GO:0050729	Positive regulation of inflammatory response	8	145	1.14	1.09e-05	CCR7, RIPK1, APP, CCR2, NLRP3, PTGS2, JAK2, PLA2G2A
GO:0009058	Biosynthetic process	28	2506	0.45	1.13e-05	HSD17B10, MIF, NFKB1, CYP27B1, LOX, RPA1, PDGFRB, MAPK3, SOD1, TYMS, NQO1, PLA2G6, FOXO3, SMAD4, MTOR, PTGS1, PTGS2, PTEN, NR5A1, ALOX5, AR, JAK2, CYP19A1, PIK3R1, CYP2E1, PAH, GCLC, CYP3A4
GO:0050921	Positive regulation of chemotaxis	8	147	1.14	1.19e-05	CCR7, ADAM10, PDGFRB, MAPK3, APP, CCR2, CCR1, CXCR4
GO:0043434	Response to peptide hormone	11	355	0.89	1.3e-05	NFKB1, CDKN1B, LRP6, PRKCD, MTOR, PTGS2, NR5A1, JAK2, NFE2L2, PIK3R1, GCLC
GO:0044249	Cellular biosynthetic process	27	2362	0.46	1.3e-05	HSD17B10, MIF, NFKB1, CYP27B1, LOX, RPA1, MAPK3, SOD1, TYMS, NQO1, PLA2G6, FOXO3, SMAD4, MTOR, PTGS1, PTGS2, PTEN, NR5A1, ALOX5, AR, JAK2, CYP19A1, PIK3R1, CYP2E1, PAH, GCLC, CYP3A4
GO:0001817	Regulation of cytokine production	15	739	0.71	1.43e-05	MIF, ITGB8, NFKB1, CCR7, RIPK1, SOD1, APP, CCR2, NLRP3, SMAD4, PTGS2, ALOX5, JAK2, PIK3R1, PTPN11
GO:0009314	Response to radiation	12	444	0.83	1.43e-05	MMP2, CCND1, MDM2, APP, VCAM1, PRKCD, BLM, PTGS2, MMP9, CDKN1A, PIK3R1, NTRK1
GO:0032760	Positive regulation of tumor necrosis factor production	7	101	1.24	1.53e-05	MIF, RIPK1, APP, CCR2, JAK2, PIK3R1, PTPN11
GO:0009612	Response to mechanical stimulus	9	214	1.03	1.55e-05	MMP2, NFKB1, MAPK3, HTT, PTGS2, CXCR4, NTRK1, HTR2A, GCLC
GO:0090398	Cellular senescence	6	60	1.4	1.55e-05	MIF, CDKN1B, CDKN2B, PRKCD, LMNA, CDKN1A
GO:0042542	Response to hydrogen peroxide	7	103	1.23	1.69e-05	MMP2, RIPK1, PDGFRB, SOD1, NQO1, PRKCD, NFE2L2
GO:0045834	Positive regulation of lipid metabolic process	8	155	1.12	1.69e-05	CCR7, PDGFRB, APP, PRKCD, PLA2G6, MTOR, PTGS2, HTR2A
GO:0090322	Regulation of superoxide metabolic process	5	31	1.61	1.87e-05	SOD1, APP, PRKCD, MAPT, NFE2L2
GO:0009889	Regulation of biosynthetic process	37	4205	0.35	1.93e-05	NFKB1, CCND1, CYP27B1, CDKN1B, CCR7, MDM2, RIPK1, LRP6, ALDH2, PDGFRB, KCNH2, MAPK3, SOD1, APP, TYMS, PRKCD, RARB, PLA2G6, NLRP3, FOXO3, SMAD4, BLM, NR3C2, MTOR, PTGS2, PTEN, NR5A1, ALOX5, AR, JAK2, NFE2L2, CDKN1A, MITF, PIK3R1, NTRK1, HTR2A, GCLC
GO:1901362	Organic cyclic compound biosynthetic process	18	1121	0.61	2.15e-05	HSD17B10, NFKB1, CYP27B1, LOX, RPA1, MAPK3, TYMS, FOXO3, SMAD4, MTOR, NR5A1, ALOX5, AR, JAK2, CYP19A1, PIK3R1, PAH, CYP3A4
GO:0071241	Cellular response to inorganic substance	9	227	1	2.4e-05	CDKN1B, MAPK3, SOD1, APP, NQO1, BLM, PTGS2, MMP9, NFE2L2
GO:0002685	Regulation of leukocyte migration	9	231	0.99	2.76e-05	MIF, CCR7, ADAM10, MAPK3, APP, CCR2, CCR1, CYP19A1, PIK3R1
GO:0045321	Leukocyte activation	13	574	0.76	2.9e-05	ITGB8, CCR7, ADAM10, APP, VCAM1, PRKCD, MAPT, MTOR, PTEN, JAK2, NDRG1, PIK3R1, NTRK1
GO:0035051	Cardiocyte differentiation	7	113	1.19	2.97e-05	PDGFRB, MAPK3, VCAM1, RARB, SMAD4, MTOR, LMNA
GO:0016477	Cell migration	16	903	0.65	2.99e-05	MMP2, ITGB8, LOX, CCR7, PDGFRB, CCR2, CCR5, VCAM1, CCR1, PRKCD, PTEN, MMP9, ALOX5, CXCR4, PIK3R1, PTPN11
GO:0048878	Chemical homeostasis	16	904	0.65	3.02e-05	CYP27B1, KCNH2, MAPK3, SOD1, APP, CCR2, CCR1, FOXO3, SMAD4, TGM2, ALOX5, FTL, PIK3R1, HTR2A, PTPN11, GCLC
GO:0007565	Female pregnancy	8	170	1.07	3.15e-05	MMP2, CYP27B1, SOD1, PLA2G6, CTSB, PTGS2, MMP9, AR
GO:0009266	Response to temperature stimulus	8	172	1.07	3.42e-05	SOD1, MAPT, MTOR, PTGS2, CXCR4, NTRK1, HTR2A, GCLC
GO:0032496	Response to lipopolysaccharide	10	314	0.91	3.53e-05	NFKB1, CYP27B1, CCR7, MAPK3, CCR5, VCAM1, NLRP3, PTGS2, JAK2, THPO
GO:0001775	Cell activation	14	693	0.71	3.71e-05	ITGB8, CCR7, ADAM10, APP, VCAM1, PRKCD, MAPT, SMAD4, MTOR, PTEN, JAK2, NDRG1, PIK3R1, NTRK1
GO:0051345	Positive regulation of hydrolase activity	13	589	0.75	3.72e-05	CTSD, CCR7, PDGFRB, APP, PRKCD, NLRP3, MAPT, MTOR, TGM2, TNFSF15, JAK2, NTRK1, HTR2A
GO:0071496	Cellular response to external stimulus	10	317	0.9	3.78e-05	NFKB1, MAPK3, CDKN2B, VCAM1, FOXO3, MTOR, PTGS2, NFE2L2, CDKN1A, GCLC
GO:0050867	Positive regulation of cell activation	11	401	0.84	3.79e-05	MIF, CCR7, PDGFRB, APP, CCR2, VCAM1, NLRP3, FOXO3, JAK2, CDKN1A, PTPN11
GO:0043269	Regulation of ion transport	14	700	0.7	4.1e-05	MIF, RIPK1, PDGFRB, KCNH2, APP, CCR2, CCR1, PLA2G6, HTT, PTGS2, MMP9, CXCR4, HTR2A, SCN2A
GO:0031328	Positive regulation of cellular biosynthetic process	24	2041	0.47	4.34e-05	NFKB1, CCR7, RIPK1, LRP6, PDGFRB, KCNH2, MAPK3, APP, PRKCD, RARB, PLA2G6, NLRP3, FOXO3, SMAD4, BLM, MTOR, PTGS2, NR5A1, AR, JAK2, NFE2L2, MITF, PIK3R1, HTR2A
GO:0032355	Response to estradiol	7	121	1.16	4.37e-05	MMP2, CCND1, CDKN1B, PDGFRB, NQO1, PTGS2, CYP19A1
GO:0048738	Cardiac muscle tissue development	8	179	1.05	4.39e-05	PDGFRB, GJA1, RARB, SMAD4, TPM1, MTOR, LMNA, PTEN
GO:0019233	Sensory perception of pain	6	74	1.31	4.4e-05	MAPK3, CCR2, PTGS2, CXCR4, NTRK1, HTR2A
GO:0051128	Regulation of cellular component organization	26	2365	0.44	4.48e-05	CYP27B1, CDKN1B, CCR7, ADAM10, PDGFRB, MAPK3, GJA1, APP, PRKCD, PLA2G6, MAPT, SMAD4, HTT, TPM1, MTOR, LMNA, PTEN, MMP9, AR, NFE2L2, CDKN1A, CXCR4, PIK3R1, NTRK1, PTPN11, GCLC
GO:0071396	Cellular response to lipid	12	502	0.78	4.52e-05	MMP2, NFKB1, LRP6, MAPK3, CCR5, NLRP3, FOXO3, NR3C2, AR, JAK2, MGST1, THPO
GO:1903706	Regulation of hemopoiesis	11	410	0.83	4.55e-05	LOX, RIPK1, SOD1, CCR2, CCR1, NLRP3, FOXO3, MTOR, MITF, PIK3R1, THPO
GO:0050900	Leukocyte migration	9	249	0.96	4.65e-05	CCR7, CCR2, CCR5, VCAM1, CCR1, MMP9, ALOX5, CXCR4, PIK3R1
GO:2000134	Negative regulation of G1/S transition of mitotic cell cycle	6	75	1.31	4.65e-05	CCND1, CDKN1B, MDM2, CDKN2B, PTEN, CDKN1A
GO:1903522	Regulation of blood circulation	9	250	0.96	4.77e-05	MMP2, MDM2, KCNH2, GJA1, APP, TPM1, PTGS2, JAK2, HTR2A
GO:0031331	Positive regulation of cellular catabolic process	11	413	0.83	4.81e-05	MDM2, MAPK3, APP, PRKCD, FOXO3, HTT, MTOR, PTEN, NFE2L2, HTR2A, GCLC
GO:0071478	Cellular response to radiation	8	183	1.04	4.98e-05	MMP2, MDM2, PRKCD, BLM, PTGS2, MMP9, CDKN1A, PIK3R1
GO:0009896	Positive regulation of catabolic process	12	513	0.77	5.48e-05	CDKN1B, MDM2, MAPK3, APP, PRKCD, FOXO3, HTT, MTOR, PTEN, NFE2L2, HTR2A, GCLC
GO:0010001	Glial cell differentiation	8	188	1.03	5.94e-05	MAPK3, SOD1, APP, MAPT, MTOR, PTEN, NDRG1, PTPN11
GO:0044419	Biological process involved in interspecies interaction between organisms	20	1490	0.53	6.09e-05	MIF, ITGB8, NFKB1, CYP27B1, CCR7, MAPK3, APP, CCR5, VCAM1, PRKCD, PLA2G6, NLRP3, CTSB, PTGS2, JAK2, PLA2G2A, CXCR4, HTR2A, CYP2E1, THPO
GO:1902532	Negative regulation of intracellular signal transduction	12	519	0.77	6.09e-05	MIF, MDM2, RIPK1, PDE11A, PRKCD, NLRP3, SMAD4, MTOR, PTGS2, PTEN, MMP9, NFE2L2
GO:0055082	Cellular chemical homeostasis	12	523	0.76	6.51e-05	MAPK3, SOD1, APP, CCR2, CCR1, FOXO3, SMAD4, TGM2, FTL, PIK3R1, HTR2A, GCLC
GO:0030162	Regulation of proteolysis	14	739	0.68	7.11e-05	CTSD, MDM2, TIMP2, APP, NLRP3, MAPT, CTSB, PTGS2, PTEN, MMP9, TNFSF15, JAK2, NFE2L2, GCLC
GO:0043217	Myelin maintenance	4	17	1.77	7.11e-05	SOD1, PTEN, CXCR4, NDRG1
GO:0070098	Chemokine-mediated signaling pathway	6	82	1.27	7.19e-05	CCR7, CCR2, CCR5, CCR1, CXCR4, THPO
GO:1901576	Organic substance biosynthetic process	26	2438	0.43	7.44e-05	HSD17B10, MIF, NFKB1, CYP27B1, LOX, RPA1, PDGFRB, MAPK3, TYMS, PLA2G6, FOXO3, SMAD4, MTOR, PTGS1, PTGS2, PTEN, NR5A1, ALOX5, AR, JAK2, CYP19A1, PIK3R1, CYP2E1, PAH, GCLC, CYP3A4
GO:1900407	Regulation of cellular response to oxidative stress	6	84	1.26	8.15e-05	RIPK1, SOD1, APP, FOXO3, ALOX5, NFE2L2
GO:0009894	Regulation of catabolic process	16	988	0.61	8.3e-05	CDKN1B, MDM2, TIMP2, MAPK3, APP, NQO1, PRKCD, FOXO3, MAPT, SMAD4, HTT, MTOR, PTEN, NFE2L2, HTR2A, GCLC
GO:0071248	Cellular response to metal ion	8	198	1.01	8.3e-05	CDKN1B, MAPK3, SOD1, APP, NQO1, PTGS2, MMP9, NFE2L2
GO:0007611	Learning or memory	9	271	0.92	8.47e-05	APP, PLA2G6, MAPT, HTT, PTGS2, PTEN, NTRK1, HTR2A, SCN2A
GO:0048661	Positive regulation of smooth muscle cell proliferation	6	85	1.25	8.55e-05	MMP2, PDGFRB, GJA1, PTGS2, MMP9, JAK2
GO:0009968	Negative regulation of signal transduction	18	1252	0.56	8.75e-05	MIF, MDM2, RIPK1, APP, PDE11A, PRKCD, NLRP3, FOXO3, SMAD4, HTT, MTOR, PTGS2, LMNA, PTEN, MMP9, AR, NFE2L2, GCLC
GO:0009611	Response to wounding	11	444	0.8	8.81e-05	MMP2, LOX, PDGFRB, SOD1, CCR2, CCR1, SMAD4, TPM1, JAK2, CDKN1A, NTRK1
GO:0030097	Hemopoiesis	13	655	0.7	0.0001	ITGB8, CCR7, CDKN2B, APP, VCAM1, MTOR, MMP9, JAK2, MITF, PIK3R1, NTRK1, PTPN11, THPO
GO:0043281	Regulation of cysteine-type endopeptidase activity involved in apoptotic process	8	205	0.99	0.0001	CTSD, APP, NLRP3, MAPT, PTGS2, MMP9, TNFSF15, JAK2
GO:0048609	Multicellular organismal reproductive process	15	883	0.63	0.0001	MMP2, CYP27B1, SOD1, GJA1, APP, PLA2G6, FOXO3, SMAD4, CTSB, MTOR, PTGS2, PTEN, NR5A1, AR, PTPN11
GO:0030850	Prostate gland development	5	48	1.42	0.00011	MMP2, CDKN1B, PTEN, AR, CYP19A1
GO:0031326	Regulation of cellular biosynthetic process	35	4143	0.33	0.00011	NFKB1, CCND1, CYP27B1, CDKN1B, CCR7, MDM2, RIPK1, LRP6, ALDH2, PDGFRB, KCNH2, MAPK3, APP, TYMS, PRKCD, RARB, PLA2G6, NLRP3, FOXO3, SMAD4, BLM, NR3C2, MTOR, PTGS2, PTEN, NR5A1, AR, JAK2, NFE2L2, CDKN1A, MITF, PIK3R1, NTRK1, HTR2A, GCLC
GO:0034644	Cellular response to UV	6	90	1.23	0.00011	MMP2, PRKCD, PTGS2, MMP9, CDKN1A, PIK3R1
GO:1901654	Response to ketone	8	207	0.99	0.00011	CCND1, CCR7, TYMS, NQO1, FOXO3, AR, CA9, JAK2
GO:0032930	Positive regulation of superoxide anion generation	4	20	1.7	0.00012	SOD1, APP, PRKCD, MAPT
GO:1990000	Amyloid fibril formation	4	20	1.7	0.00012	MDM2, RIPK1, APP, MAPT
GO:0040008	Regulation of growth	13	671	0.69	0.00013	CYP27B1, CDKN1B, ADAM10, SOD1, GJA1, APP, MAPT, SMAD4, MTOR, PTEN, AR, CDKN1A, CXCR4
GO:0060047	Heart contraction	6	92	1.22	0.00013	KCNH2, SOD1, GJA1, TPM1, MTOR, CXCR4
GO:0002274	Myeloid leukocyte activation	7	150	1.07	0.00014	ITGB8, ADAM10, APP, PRKCD, MAPT, JAK2, NDRG1
GO:0009411	Response to UV	7	150	1.07	0.00014	MMP2, CCND1, PRKCD, PTGS2, MMP9, CDKN1A, PIK3R1
GO:0043523	Regulation of neuron apoptotic process	8	216	0.97	0.00014	CCND1, SOD1, APP, NQO1, FOXO3, JAK2, NTRK1, GCLC
GO:0045637	Regulation of myeloid cell differentiation	8	214	0.98	0.00014	LOX, RIPK1, CCR1, FOXO3, MTOR, MITF, PIK3R1, THPO
GO:0045862	Positive regulation of proteolysis	10	375	0.83	0.00014	CTSD, MDM2, APP, NLRP3, MAPT, PTEN, TNFSF15, JAK2, NFE2L2, GCLC
GO:0002687	Positive regulation of leukocyte migration	7	151	1.07	0.00015	CCR7, ADAM10, MAPK3, APP, CCR2, CCR1, PIK3R1
GO:0008585	Female gonad development	6	95	1.2	0.00015	MMP2, SOD1, FOXO3, SMAD4, NR5A1, CYP19A1
GO:0008610	Lipid biosynthetic process	12	577	0.72	0.00016	HSD17B10, MIF, CYP27B1, PLA2G6, PTGS1, PTGS2, PTEN, ALOX5, CYP19A1, PIK3R1, CYP2E1, CYP3A4
GO:0010821	Regulation of mitochondrion organization	7	153	1.06	0.00016	APP, PLA2G6, MAPT, HTT, LMNA, MMP9, GCLC
GO:0031349	Positive regulation of defense response	9	296	0.89	0.00016	CCR7, RIPK1, MAPK3, APP, CCR2, NLRP3, PTGS2, JAK2, PLA2G2A
GO:1901615	Organic hydroxy compound metabolic process	11	478	0.76	0.00016	HSD17B10, CYP27B1, ALDH2, APP, NQO1, CTSB, PTEN, CYP19A1, CYP2E1, PAH, CYP3A4
GO:0001819	Positive regulation of cytokine production	11	482	0.76	0.00017	MIF, CCR7, RIPK1, SOD1, APP, CCR2, NLRP3, PTGS2, JAK2, PIK3R1, PTPN11
GO:0035265	Organ growth	6	98	1.19	0.00017	PDGFRB, RARB, PTEN, AR, CYP19A1, PTPN11
GO:0071704	Organic substance metabolic process	50	7522	0.22	0.00017	HSD17B10, MIF, MMP2, ITGB8, NFKB1, CCND1, CYP27B1, LOX, CTSD, RPA1, MDM2, RIPK1, ADAM10, ALDH2, PDGFRB, MAPK3, SOD1, APP, VCAM1, GUSB, TYMS, NQO1, PRKCD, PLA2G6, FOXO3, MAPT, SMAD4, CTSB, BLM, MTOR, PTGS1, TGM2, PTGS2, PTEN, MMP9, NR5A1, ALOX5, AR, JAK2, CYP19A1, NFE2L2, PLA2G2A, PIK3R1, NTRK1, HTR2A, CYP2E1, PAH, PTPN11, GCLC, CYP3A4
GO:0002690	Positive regulation of leukocyte chemotaxis	6	99	1.18	0.00018	CCR7, ADAM10, MAPK3, APP, CCR2, CCR1
GO:0051172	Negative regulation of nitrogen compound metabolic process	25	2403	0.42	0.00018	MIF, NFKB1, CCND1, CDKN1B, MDM2, LRP6, TIMP2, CDKN2B, APP, TYMS, NQO1, PRKCD, RARB, FOXO3, MAPT, SMAD4, CTSB, BLM, PTGS2, PTEN, MMP9, AR, CDKN1A, MITF, GCLC
GO:0051707	Response to other organism	18	1328	0.53	0.00018	MIF, ITGB8, NFKB1, CYP27B1, CCR7, MAPK3, APP, CCR5, VCAM1, PRKCD, PLA2G6, NLRP3, PTGS2, JAK2, PLA2G2A, CXCR4, CYP2E1, THPO
GO:1901988	Negative regulation of cell cycle phase transition	8	225	0.95	0.00018	CCND1, CDKN1B, MDM2, CDKN2B, BLM, PTEN, CDKN1A, PTPN11
GO:1903209	Positive regulation of oxidative stress-induced cell death	4	23	1.64	0.00018	RIPK1, SOD1, APP, FOXO3
GO:0048771	Tissue remodeling	6	101	1.18	0.00019	MMP2, NFKB1, MDM2, GJA1, CCR2, MITF
GO:0009636	Response to toxic substance	8	229	0.95	0.0002	PDGFRB, SOD1, TYMS, NQO1, PTGS1, PTGS2, MGST1, NFE2L2
GO:0006629	Lipid metabolic process	17	1210	0.55	0.00021	HSD17B10, MIF, ITGB8, CYP27B1, PDGFRB, APP, PLA2G6, PTGS1, PTGS2, PTEN, ALOX5, CYP19A1, PLA2G2A, PIK3R1, CYP2E1, PTPN11, CYP3A4
GO:0060135	Maternal process involved in female pregnancy	5	57	1.35	0.00021	CYP27B1, PLA2G6, CTSB, PTGS2, AR
GO:0002694	Regulation of leukocyte activation	12	601	0.7	0.00022	MIF, CCR7, SOD1, CCR2, VCAM1, NLRP3, FOXO3, PTEN, JAK2, PLA2G2A, CDKN1A, PTPN11
GO:0000077	DNA damage checkpoint signaling	6	105	1.16	0.00023	CCND1, CDKN1B, MDM2, BLM, CDKN1A, PTPN11
GO:0044281	Small molecule metabolic process	20	1645	0.49	0.00023	HSD17B10, MIF, CYP27B1, ALDH2, APP, TYMS, NQO1, PLA2G6, MTOR, PTGS1, PTGS2, PTEN, ALOX5, CA9, CYP19A1, HTR2A, CYP2E1, PAH, GCLC, CYP3A4
GO:0055080	Cation homeostasis	11	499	0.75	0.00023	CYP27B1, KCNH2, MAPK3, SOD1, APP, CCR2, CCR1, SMAD4, TGM2, FTL, HTR2A
GO:0072330	Monocarboxylic acid biosynthetic process	7	163	1.04	0.00023	HSD17B10, MIF, PTGS1, PTGS2, ALOX5, CYP2E1, CYP3A4
GO:1904706	Negative regulation of vascular associated smooth muscle cell proliferation	4	25	1.61	0.00023	CDKN1B, TPM1, PTEN, CDKN1A
GO:0046686	Response to cadmium ion	5	59	1.33	0.00024	CDKN1B, MAPK3, SOD1, MMP9, GCLC
GO:1902105	Regulation of leukocyte differentiation	9	315	0.86	0.00024	RIPK1, SOD1, CCR2, CCR1, NLRP3, FOXO3, MTOR, MITF, PIK3R1
GO:0016310	Phosphorylation	15	966	0.59	0.00025	CCND1, CDKN1B, RIPK1, ADAM10, PDGFRB, MAPK3, CDKN2B, APP, PRKCD, MTOR, JAK2, CDKN1A, PIK3R1, NTRK1, HTR2A
GO:0060341	Regulation of cellular localization	15	963	0.59	0.00025	CTSD, ADAM10, MAPK3, APP, PRKCD, PLA2G6, MAPT, PTGS2, LMNA, PTEN, ALOX5, AR, JAK2, PIK3R1, PTPN11
GO:0090066	Regulation of anatomical structure size	11	505	0.74	0.00025	MMP2, CCR7, SOD1, PRKCD, PLA2G6, MAPT, MTOR, PTGS2, PTEN, HTR2A, GCLC
GO:1901991	Negative regulation of mitotic cell cycle phase transition	7	167	1.02	0.00025	CCND1, CDKN1B, MDM2, CDKN2B, BLM, PTEN, CDKN1A
GO:0051249	Regulation of lymphocyte activation	11	508	0.74	0.00026	MIF, CCR7, SOD1, CCR2, VCAM1, NLRP3, FOXO3, PTEN, JAK2, CDKN1A, PTPN11
GO:0055065	Metal ion homeostasis	10	413	0.79	0.00027	CYP27B1, KCNH2, SOD1, APP, CCR2, CCR1, SMAD4, TGM2, FTL, HTR2A
GO:1901214	Regulation of neuron death	9	324	0.85	0.00028	CCND1, SOD1, APP, NQO1, FOXO3, MAPT, JAK2, NTRK1, GCLC
GO:0098771	Inorganic ion homeostasis	11	514	0.73	0.00029	CYP27B1, KCNH2, MAPK3, SOD1, APP, CCR2, CCR1, SMAD4, TGM2, FTL, HTR2A
GO:0000079	Regulation of cyclin-dependent protein serine/threonine kinase activity	6	111	1.14	0.0003	CCND1, CDKN1B, CDKN2B, BLM, PTEN, CDKN1A
GO:0006974	Cellular response to DNA damage stimulus	13	744	0.64	0.00033	MIF, CCND1, CDKN1B, RPA1, MDM2, MAPK3, FOXO3, BLM, MTOR, CDKN1A, NDRG1, PIK3R1, PTPN11
GO:0071356	Cellular response to tumor necrosis factor	7	175	1	0.00033	NFKB1, RIPK1, MAPK3, VCAM1, FOXO3, JAK2, NFE2L2
GO:0071901	Negative regulation of protein serine/threonine kinase activity	6	113	1.13	0.00033	CDKN1B, LRP6, CDKN2B, PRKCD, PTEN, CDKN1A
GO:0009887	Animal organ morphogenesis	15	997	0.58	0.00035	MMP2, NFKB1, MDM2, PDGFRB, MAPK3, SOD1, RARB, FOXO3, SMAD4, TPM1, MTOR, TGM2, PTEN, AR, ACTG2
GO:0051251	Positive regulation of lymphocyte activation	9	336	0.83	0.00036	MIF, CCR7, CCR2, VCAM1, NLRP3, FOXO3, JAK2, CDKN1A, PTPN11
GO:0003008	System process	22	2029	0.44	0.00038	MMP2, CDKN1B, KCNH2, MAPK3, SOD1, GJA1, APP, CCR2, PLA2G6, MAPT, HTT, TPM1, MTOR, PTGS1, PTGS2, PTEN, AR, CXCR4, NTRK1, HTR2A, SCN2A, GCLC
GO:0007167	Enzyme-linked receptor protein signaling pathway	12	641	0.67	0.00038	MMP2, ITGB8, LOX, PDGFRB, MAPK3, SMAD4, MMP9, AR, JAK2, PIK3R1, NTRK1, PTPN11
GO:0045736	Negative regulation of cyclin-dependent protein serine/threonine kinase activity	4	30	1.53	0.0004	CDKN1B, CDKN2B, PTEN, CDKN1A
GO:1990776	Response to angiotensin	4	30	1.53	0.0004	NFKB1, PRKCD, PTGS2, NFE2L2
GO:0006633	Fatty acid biosynthetic process	6	119	1.1	0.00042	MIF, PTGS1, PTGS2, ALOX5, CYP2E1, CYP3A4
GO:0022008	Neurogenesis	17	1290	0.52	0.00044	MMP2, CCND1, LRP6, MAPK3, SOD1, APP, VCAM1, RARB, MAPT, SMAD4, MTOR, PTEN, JAK2, CXCR4, NDRG1, NTRK1, PTPN11
GO:0007613	Memory	6	121	1.1	0.00046	APP, PLA2G6, MAPT, PTGS2, HTR2A, SCN2A
GO:0031571	Mitotic G1 DNA damage checkpoint signaling	4	32	1.5	0.00049	CCND1, CDKN1B, MDM2, CDKN1A
GO:0044283	Small molecule biosynthetic process	10	446	0.75	0.00049	HSD17B10, MIF, CYP27B1, PTGS1, PTGS2, ALOX5, CYP19A1, CYP2E1, PAH, CYP3A4
GO:0052547	Regulation of peptidase activity	10	446	0.75	0.00049	CTSD, TIMP2, APP, NLRP3, MAPT, CTSB, PTGS2, MMP9, TNFSF15, JAK2
GO:0043627	Response to estrogen	5	71	1.25	0.00051	MMP2, CCND1, CYP27B1, PDGFRB, AR
GO:0051091	Positive regulation of DNA-binding transcription factor activity	8	267	0.88	0.00052	RIPK1, LRP6, APP, NLRP3, PTEN, AR, JAK2, NTRK1
GO:0071675	Regulation of mononuclear cell migration	6	125	1.08	0.00054	CCR7, ADAM10, MAPK3, APP, CCR2, CCR1
GO:0046394	Carboxylic acid biosynthetic process	8	269	0.88	0.00055	HSD17B10, MIF, PTGS1, PTGS2, ALOX5, CYP2E1, PAH, CYP3A4
GO:0045471	Response to ethanol	6	126	1.08	0.00056	CCND1, SOD1, VCAM1, TYMS, NQO1, CYP2E1
GO:0006955	Immune response	17	1321	0.51	0.00057	MIF, ITGB8, CYP27B1, CCR7, APP, CCR2, CCR5, CCR1, PRKCD, PLA2G6, NLRP3, MTOR, TNFSF15, ALOX5, JAK2, CXCR4, PIK3R1
GO:0031329	Regulation of cellular catabolic process	13	789	0.62	0.00057	MDM2, TIMP2, MAPK3, APP, PRKCD, FOXO3, MAPT, HTT, MTOR, PTEN, NFE2L2, HTR2A, GCLC
GO:0045786	Negative regulation of cell cycle	9	359	0.8	0.00057	CCND1, CDKN1B, MDM2, CDKN2B, BLM, PTGS2, PTEN, CDKN1A, PTPN11
GO:1903201	Regulation of oxidative stress-induced cell death	5	73	1.24	0.00057	RIPK1, SOD1, APP, FOXO3, NFE2L2
GO:0034405	Response to fluid shear stress	4	34	1.47	0.00059	MMP2, PDGFRB, PTGS2, NFE2L2
GO:0044255	Cellular lipid metabolic process	14	918	0.59	0.00059	HSD17B10, MIF, ITGB8, PDGFRB, PLA2G6, PTGS1, PTGS2, PTEN, ALOX5, PLA2G2A, PIK3R1, CYP2E1, PTPN11, CYP3A4
GO:0048008	Platelet-derived growth factor receptor signaling pathway	4	34	1.47	0.00059	LOX, PDGFRB, JAK2, PTPN11
GO:0051130	Positive regulation of cellular component organization	15	1049	0.56	0.00059	CDKN1B, CCR7, PDGFRB, MAPK3, APP, PLA2G6, MAPT, HTT, TPM1, MTOR, MMP9, AR, NFE2L2, PIK3R1, NTRK1
GO:1903039	Positive regulation of leukocyte cell-cell adhesion	8	274	0.87	0.0006	CCR7, CCR2, VCAM1, NLRP3, FOXO3, ALOX5, JAK2, PTPN11
GO:0031324	Negative regulation of cellular metabolic process	23	2265	0.41	0.00061	MIF, NFKB1, CCND1, CYP27B1, CDKN1B, MDM2, LRP6, TIMP2, CDKN2B, APP, TYMS, PRKCD, RARB, FOXO3, MAPT, SMAD4, BLM, MTOR, PTEN, AR, CDKN1A, MITF, GCLC
GO:0033043	Regulation of organelle organization	16	1190	0.53	0.00061	CDKN1B, CCR7, PDGFRB, MAPK3, APP, PRKCD, PLA2G6, MAPT, SMAD4, HTT, TPM1, MTOR, LMNA, MMP9, PIK3R1, GCLC
GO:0043280	Positive regulation of cysteine-type endopeptidase activity involved in apoptotic process	6	129	1.07	0.00061	CTSD, APP, NLRP3, MAPT, TNFSF15, JAK2
GO:0044238	Primary metabolic process	47	7156	0.22	0.00061	HSD17B10, MIF, MMP2, ITGB8, NFKB1, CCND1, CYP27B1, LOX, CTSD, RPA1, MDM2, RIPK1, ADAM10, ALDH2, PDGFRB, MAPK3, APP, GUSB, TYMS, PRKCD, PLA2G6, FOXO3, MAPT, SMAD4, CTSB, BLM, MTOR, PTGS1, TGM2, PTGS2, PTEN, MMP9, NR5A1, ALOX5, AR, JAK2, CYP19A1, NFE2L2, PLA2G2A, PIK3R1, NTRK1, HTR2A, CYP2E1, PAH, PTPN11, GCLC, CYP3A4
GO:0071677	Positive regulation of mononuclear cell migration	5	75	1.23	0.00062	CCR7, ADAM10, APP, CCR2, CCR1
GO:0061041	Regulation of wound healing	6	130	1.07	0.00063	PRKCD, MTOR, PTEN, ALOX5, NFE2L2, CXCR4
GO:0001101	Response to acid chemical	6	131	1.06	0.00066	MMP2, CDKN1B, NQO1, MTOR, NTRK1, GCLC
GO:0051966	Regulation of synaptic transmission, glutamatergic	5	76	1.22	0.00066	CCR2, PLA2G6, PTGS2, NTRK1, HTR2A
GO:0060048	Cardiac muscle contraction	5	76	1.22	0.00066	KCNH2, GJA1, TPM1, MTOR, CXCR4
GO:1903037	Regulation of leukocyte cell-cell adhesion	9	368	0.79	0.00067	CCR7, CCR2, VCAM1, NLRP3, FOXO3, PTEN, ALOX5, JAK2, PTPN11
GO:0098754	Detoxification	6	132	1.06	0.00068	SOD1, NQO1, PTGS1, PTGS2, MGST1, NFE2L2
GO:0009755	Hormone-mediated signaling pathway	6	133	1.06	0.0007	RARB, NR3C2, NR5A1, AR, JAK2, PTPN11
GO:1904707	Positive regulation of vascular associated smooth muscle cell proliferation	4	36	1.45	0.0007	MMP2, GJA1, MMP9, JAK2
GO:0060429	Epithelium development	15	1069	0.55	0.00071	MMP2, CCND1, LRP6, SOD1, TYMS, RARB, SMAD4, CTSB, TGM2, NR5A1, AR, CA9, JAK2, CXCR4, NTRK1
GO:0002573	Myeloid leukocyte differentiation	6	134	1.05	0.00073	ITGB8, CCR7, APP, MMP9, MITF, PIK3R1
GO:0003012	Muscle system process	8	283	0.85	0.00073	KCNH2, SOD1, GJA1, PLA2G6, TPM1, MTOR, CXCR4, HTR2A
GO:0048545	Response to steroid hormone	8	285	0.85	0.00076	CCND1, LOX, TYMS, FOXO3, NR3C2, PTGS2, AR, JAK2
GO:0050863	Regulation of T cell activation	9	376	0.78	0.00077	CCR7, SOD1, CCR2, VCAM1, NLRP3, FOXO3, PTEN, JAK2, PTPN11
GO:0007267	Cell-cell signaling	15	1079	0.55	0.00078	CCND1, ADAM10, LRP6, GJA1, CCR5, CCR1, NQO1, FOXO3, MAPT, PTGS2, PTEN, AR, JAK2, MITF, HTR2A
GO:0030336	Negative regulation of cell migration	8	288	0.85	0.00081	MIF, GJA1, FOXO3, TPM1, PTEN, CYP19A1, NFE2L2, MITF
GO:0034762	Regulation of transmembrane transport	11	587	0.68	0.00082	RIPK1, KCNH2, APP, CCR2, PLA2G6, HTT, MMP9, NFE2L2, PIK3R1, PTPN11, SCN2A
GO:0022407	Regulation of cell-cell adhesion	10	480	0.72	0.00083	CCR7, CCR2, VCAM1, PRKCD, NLRP3, FOXO3, PTEN, ALOX5, JAK2, PTPN11
GO:0042445	Hormone metabolic process	7	208	0.93	0.00083	HSD17B10, ADAM10, CTSB, NR5A1, CYP19A1, PTPN11, CYP3A4
GO:0044773	Mitotic DNA damage checkpoint signaling	5	81	1.19	0.00085	CCND1, CDKN1B, MDM2, BLM, CDKN1A
GO:0032368	Regulation of lipid transport	6	139	1.04	0.00086	MIF, NFKB1, PRKCD, PLA2G6, CYP19A1, PTPN11
GO:1902903	Regulation of supramolecular fiber organization	9	382	0.77	0.00086	CDKN1B, CCR7, APP, PRKCD, MAPT, SMAD4, TPM1, MTOR, PIK3R1
GO:0045785	Positive regulation of cell adhesion	10	485	0.72	0.00089	CCR7, CCR2, VCAM1, NLRP3, FOXO3, TPM1, TGM2, ALOX5, JAK2, PTPN11
GO:0097746	Blood vessel diameter maintenance	6	140	1.03	0.00089	MMP2, SOD1, PLA2G6, PTGS2, HTR2A, GCLC
GO:0044060	Regulation of endocrine process	4	39	1.41	0.0009	GJA1, SMAD4, CYP19A1, PTPN11
GO:0007610	Behavior	11	598	0.67	0.00094	SOD1, APP, PLA2G6, MAPT, HTT, MTOR, PTGS2, PTEN, NTRK1, HTR2A, SCN2A
GO:0033327	Leydig cell differentiation	3	12	1.8	0.00094	CCND1, NR5A1, AR
GO:0060736	Prostate gland growth	3	12	1.8	0.00094	PTEN, AR, CYP19A1
GO:0071470	Cellular response to osmotic stress	4	40	1.4	0.00097	NLRP3, MTOR, PTGS2, SCN2A
GO:1904646	Cellular response to amyloid-beta	4	40	1.4	0.00097	GJA1, APP, VCAM1, FOXO3
GO:0044087	Regulation of cellular component biogenesis	14	971	0.56	0.00098	CDKN1B, CCR7, APP, PRKCD, PLA2G6, MAPT, SMAD4, HTT, TPM1, MTOR, PTEN, PIK3R1, NTRK1, PTPN11
GO:1900180	Regulation of protein localization to nucleus	6	143	1.03	0.00098	APP, PRKCD, PTGS2, LMNA, JAK2, PIK3R1
GO:0007346	Regulation of mitotic cell cycle	10	493	0.71	0.00099	CCND1, CDKN1B, MDM2, PDGFRB, CDKN2B, APP, BLM, PTEN, CDKN1A, PTPN11
GO:0008584	Male gonad development	6	145	1.02	0.001	CCND1, PDGFRB, SMAD4, NR5A1, AR, NTRK1
GO:0120254	Olefinic compound metabolic process	6	144	1.02	0.001	PTGS1, PTGS2, ALOX5, CYP19A1, CYP2E1, CYP3A4
GO:0002521	Leukocyte differentiation	9	396	0.76	0.0011	ITGB8, CCR7, APP, VCAM1, MTOR, MMP9, MITF, PIK3R1, NTRK1
GO:0007566	Embryo implantation	4	42	1.38	0.0011	MMP2, SOD1, PTGS2, MMP9
GO:0032880	Regulation of protein localization	13	852	0.59	0.0011	CTSD, ADAM10, APP, PRKCD, PLA2G6, MAPT, PTGS2, LMNA, ALOX5, AR, JAK2, PIK3R1, PTPN11
GO:0042307	Positive regulation of protein import into nucleus	4	42	1.38	0.0011	PRKCD, PTGS2, JAK2, PIK3R1
GO:0046889	Positive regulation of lipid biosynthetic process	5	86	1.17	0.0011	PRKCD, PLA2G6, MTOR, PTGS2, HTR2A
GO:0050728	Negative regulation of inflammatory response	6	147	1.01	0.0011	NFKB1, SOD1, PRKCD, NLRP3, ALOX5, CYP19A1
GO:1902931	Negative regulation of alcohol biosynthetic process	3	13	1.77	0.0011	NFKB1, CYP27B1, SOD1
GO:0001890	Placenta development	6	149	1.01	0.0012	ITGB8, CYP27B1, CDKN1B, SOD1, CTSB, PTGS2
GO:0006468	Protein phosphorylation	12	736	0.61	0.0012	CCND1, RIPK1, ADAM10, PDGFRB, MAPK3, APP, PRKCD, MTOR, JAK2, PIK3R1, NTRK1, HTR2A
GO:0006796	Phosphate-containing compound metabolic process	20	1877	0.43	0.0012	CCND1, CDKN1B, RIPK1, ADAM10, PDGFRB, MAPK3, CDKN2B, APP, TYMS, PRKCD, PLA2G6, MTOR, PTEN, JAK2, PLA2G2A, CDKN1A, PIK3R1, NTRK1, HTR2A, PTPN11
GO:0010638	Positive regulation of organelle organization	10	508	0.7	0.0012	CDKN1B, CCR7, PDGFRB, MAPK3, PLA2G6, MAPT, HTT, TPM1, MTOR, MMP9
GO:0030003	Cellular cation homeostasis	9	404	0.75	0.0012	MAPK3, SOD1, APP, CCR2, CCR1, SMAD4, TGM2, FTL, HTR2A
GO:0030595	Leukocyte chemotaxis	6	149	1.01	0.0012	CCR7, CCR2, CCR5, CCR1, ALOX5, CXCR4
GO:0001501	Skeletal system development	10	513	0.69	0.0013	MMP2, ITGB8, MAPK3, GJA1, TYMS, RARB, TGM2, MMP9, PTPN11, THPO
GO:0009416	Response to light stimulus	8	314	0.81	0.0013	MMP2, CCND1, APP, PRKCD, PTGS2, MMP9, CDKN1A, PIK3R1
GO:0045935	Positive regulation of nucleobase-containing compound metabolic process	21	2056	0.41	0.0013	NFKB1, RIPK1, LRP6, PDGFRB, KCNH2, MAPK3, APP, PRKCD, RARB, NLRP3, FOXO3, SMAD4, BLM, MTOR, NR5A1, AR, JAK2, NFE2L2, MITF, PIK3R1, HTR2A
GO:0050966	Detection of mechanical stimulus involved in sensory perception of pain	3	14	1.73	0.0013	CXCR4, NTRK1, HTR2A
GO:0051547	Regulation of keratinocyte migration	3	14	1.73	0.0013	MTOR, PTEN, MMP9
GO:0051602	Response to electrical stimulus	4	44	1.36	0.0013	MMP2, NQO1, PTEN, NTRK1
GO:0070141	Response to UV-A	3	14	1.73	0.0013	MMP2, CCND1, MMP9
GO:2001236	Regulation of extrinsic apoptotic signaling pathway	6	153	1	0.0013	RIPK1, HTT, LMNA, PTEN, AR, GCLC
GO:0006936	Muscle contraction	7	230	0.89	0.0014	KCNH2, GJA1, PLA2G6, TPM1, MTOR, CXCR4, HTR2A
GO:0033673	Negative regulation of kinase activity	7	229	0.89	0.0014	CDKN1B, LRP6, CDKN2B, PRKCD, MAPT, PTEN, CDKN1A
GO:0035295	Tube development	13	880	0.57	0.0014	MMP2, ITGB8, LOX, PDGFRB, MAPK3, TYMS, RARB, SMAD4, TGM2, PTGS2, PTEN, AR, CXCR4
GO:0035304	Regulation of protein dephosphorylation	5	93	1.13	0.0014	PDGFRB, PRKCD, HTT, MTOR, JAK2
GO:0052548	Regulation of endopeptidase activity	9	414	0.74	0.0014	CTSD, TIMP2, APP, NLRP3, MAPT, PTGS2, MMP9, TNFSF15, JAK2
GO:0048638	Regulation of developmental growth	8	321	0.8	0.0015	CDKN1B, SOD1, APP, MAPT, PTEN, AR, CDKN1A, CXCR4
GO:0006875	Cellular metal ion homeostasis	8	323	0.8	0.0016	SOD1, APP, CCR2, CCR1, SMAD4, TGM2, FTL, HTR2A
GO:0070201	Regulation of establishment of protein localization	10	528	0.68	0.0016	CTSD, APP, PRKCD, PLA2G6, MAPT, PTGS2, ALOX5, JAK2, PIK3R1, PTPN11
GO:1990090	Cellular response to nerve growth factor stimulus	4	47	1.33	0.0016	APP, FOXO3, MAPT, NTRK1
GO:0007169	Transmembrane receptor protein tyrosine kinase signaling pathway	9	425	0.73	0.0017	MMP2, LOX, PDGFRB, MMP9, AR, JAK2, PIK3R1, NTRK1, PTPN11
GO:0009408	Response to heat	5	98	1.11	0.0017	SOD1, MAPT, MTOR, PTGS2, GCLC
GO:0010557	Positive regulation of macromolecule biosynthetic process	20	1935	0.42	0.0017	NFKB1, CCR7, RIPK1, LRP6, PDGFRB, KCNH2, MAPK3, APP, RARB, NLRP3, FOXO3, SMAD4, BLM, MTOR, NR5A1, AR, JAK2, NFE2L2, MITF, PIK3R1
GO:0035094	Response to nicotine	4	48	1.32	0.0017	MMP2, NFKB1, VCAM1, NTRK1
GO:0046883	Regulation of hormone secretion	7	239	0.87	0.0017	GJA1, PLA2G6, SMAD4, ALOX5, JAK2, CYP19A1, PTPN11
GO:2001237	Negative regulation of extrinsic apoptotic signaling pathway	5	97	1.11	0.0017	RIPK1, HTT, LMNA, AR, GCLC
GO:0001558	Regulation of cell growth	9	428	0.73	0.0018	CYP27B1, CDKN1B, ADAM10, GJA1, MAPT, SMAD4, MTOR, CDKN1A, CXCR4
GO:0033194	Response to hydroperoxide	3	16	1.68	0.0018	PRKCD, JAK2, MGST1
GO:0033559	Unsaturated fatty acid metabolic process	5	99	1.11	0.0018	MIF, PTGS1, PTGS2, ALOX5, CYP2E1
GO:0035307	Positive regulation of protein dephosphorylation	4	49	1.31	0.0018	PDGFRB, PRKCD, MTOR, JAK2
GO:0042391	Regulation of membrane potential	9	428	0.73	0.0018	KCNH2, SOD1, GJA1, APP, MAPT, MTOR, PTEN, SCN2A, GCLC
GO:0043279	Response to alkaloid	5	99	1.11	0.0018	NQO1, BLM, TGM2, CXCR4, HTR2A
GO:0046456	Icosanoid biosynthetic process	4	49	1.31	0.0018	MIF, PTGS1, PTGS2, ALOX5
GO:0046677	Response to antibiotic	4	49	1.31	0.0018	CDKN1B, MDM2, SOD1, JAK2
GO:0051051	Negative regulation of transport	9	432	0.72	0.0018	NFKB1, KCNH2, GJA1, CCR2, PTGS2, PTEN, MMP9, HTR2A, PTPN11
GO:1901360	Organic cyclic compound metabolic process	27	3181	0.33	0.0018	HSD17B10, NFKB1, CYP27B1, LOX, RPA1, MAPK3, APP, TYMS, NQO1, FOXO3, MAPT, SMAD4, CTSB, BLM, MTOR, NR5A1, ALOX5, AR, JAK2, CYP19A1, NFE2L2, PIK3R1, HTR2A, CYP2E1, PAH, GCLC, CYP3A4
GO:1901987	Regulation of cell cycle phase transition	9	431	0.72	0.0018	CCND1, CDKN1B, MDM2, CDKN2B, APP, BLM, PTEN, CDKN1A, PTPN11
GO:1901990	Regulation of mitotic cell cycle phase transition	8	332	0.78	0.0018	CCND1, CDKN1B, MDM2, CDKN2B, APP, BLM, PTEN, CDKN1A
GO:0010556	Regulation of macromolecule biosynthetic process	31	3980	0.29	0.0019	NFKB1, CCND1, CDKN1B, CCR7, MDM2, RIPK1, LRP6, PDGFRB, KCNH2, MAPK3, APP, TYMS, PRKCD, RARB, PLA2G6, NLRP3, FOXO3, SMAD4, BLM, NR3C2, MTOR, PTEN, NR5A1, AR, JAK2, NFE2L2, CDKN1A, MITF, PIK3R1, NTRK1, GCLC
GO:0050804	Modulation of chemical synaptic transmission	9	436	0.72	0.0019	APP, CCR2, PLA2G6, MAPT, PTGS2, PTEN, JAK2, NTRK1, HTR2A
GO:0051090	Regulation of DNA-binding transcription factor activity	9	436	0.72	0.0019	RIPK1, LRP6, MAPK3, APP, NLRP3, PTEN, AR, JAK2, NTRK1
GO:0051493	Regulation of cytoskeleton organization	10	541	0.67	0.0019	CDKN1B, CCR7, PDGFRB, MAPK3, PRKCD, MAPT, SMAD4, TPM1, MTOR, PIK3R1
GO:0051896	Regulation of protein kinase B signaling	6	166	0.96	0.0019	CCR7, APP, MTOR, PTEN, NTRK1, THPO
GO:0070665	Positive regulation of leukocyte proliferation	6	167	0.96	0.0019	MIF, MAPK3, CCR2, VCAM1, JAK2, CDKN1A
GO:2001243	Negative regulation of intrinsic apoptotic signaling pathway	5	101	1.1	0.0019	MIF, MDM2, PTGS2, MMP9, NFE2L2
GO:0031668	Cellular response to extracellular stimulus	7	248	0.85	0.002	MAPK3, CDKN2B, VCAM1, FOXO3, MTOR, NFE2L2, CDKN1A
GO:0048013	Ephrin receptor signaling pathway	4	51	1.3	0.002	MMP2, MMP9, NTRK1, PTPN11
GO:2001242	Regulation of intrinsic apoptotic signaling pathway	6	169	0.95	0.002	MIF, MDM2, SOD1, PTGS2, MMP9, NFE2L2
GO:0009056	Catabolic process	20	1976	0.41	0.0021	HSD17B10, MMP2, CYP27B1, CTSD, MDM2, RIPK1, ALDH2, MAPK3, GUSB, PLA2G6, CTSB, MTOR, PTEN, MMP9, CYP19A1, NFE2L2, PLA2G2A, HTR2A, PAH, CYP3A4
GO:0050870	Positive regulation of T cell activation	7	251	0.85	0.0022	CCR7, CCR2, VCAM1, NLRP3, FOXO3, JAK2, PTPN11
GO:0001541	Ovarian follicle development	4	53	1.28	0.0023	MMP2, SOD1, FOXO3, SMAD4
GO:0001655	Urogenital system development	8	347	0.77	0.0023	MMP2, CDKN1B, PDGFRB, RARB, SMAD4, PTEN, AR, CYP19A1
GO:0030728	Ovulation	3	18	1.62	0.0023	MMP2, FOXO3, PTGS2
GO:0050965	Detection of temperature stimulus involved in sensory perception of pain	3	18	1.62	0.0023	CXCR4, NTRK1, HTR2A
GO:0001676	Long-chain fatty acid metabolic process	5	107	1.07	0.0024	PTGS1, PTGS2, ALOX5, CYP2E1, CYP3A4
GO:0009743	Response to carbohydrate	6	175	0.94	0.0024	CDKN1B, NQO1, FOXO3, SMAD4, PTGS2, GCLC
GO:0010823	Negative regulation of mitochondrion organization	4	54	1.27	0.0024	APP, MAPT, LMNA, GCLC
GO:0048646	Anatomical structure formation involved in morphogenesis	13	938	0.54	0.0024	MMP2, LRP6, PDGFRB, MAPK3, SMAD4, TPM1, TGM2, PTGS2, PTEN, MMP9, AR, CYP19A1, PTPN11
GO:1902905	Positive regulation of supramolecular fiber organization	6	175	0.94	0.0024	CDKN1B, CCR7, APP, MAPT, TPM1, MTOR
GO:0006807	Nitrogen compound metabolic process	43	6643	0.21	0.0025	HSD17B10, MMP2, ITGB8, NFKB1, CCND1, LOX, CTSD, RPA1, MDM2, RIPK1, ADAM10, PDGFRB, MAPK3, SOD1, APP, VCAM1, GUSB, TYMS, NQO1, PRKCD, PLA2G6, FOXO3, MAPT, SMAD4, CTSB, BLM, MTOR, TGM2, PTEN, MMP9, NR5A1, AR, JAK2, NFE2L2, PLA2G2A, PIK3R1, NTRK1, HTR2A, CYP2E1, PAH, PTPN11, GCLC, CYP3A4
GO:0018108	Peptidyl-tyrosine phosphorylation	6	176	0.93	0.0025	PDGFRB, MAPK3, PRKCD, JAK2, NTRK1, HTR2A
GO:0019369	Arachidonic acid metabolic process	4	55	1.26	0.0025	PTGS1, PTGS2, ALOX5, CYP2E1
GO:0045596	Negative regulation of cell differentiation	11	685	0.61	0.0025	CCND1, CDKN2B, APP, RARB, FOXO3, SMAD4, PTEN, MMP9, NFE2L2, PIK3R1, PTPN11
GO:0050730	Regulation of peptidyl-tyrosine phosphorylation	7	259	0.83	0.0025	MIF, APP, PRKCD, MTOR, JAK2, HTR2A, PTPN11
GO:1903530	Regulation of secretion by cell	10	564	0.65	0.0025	MIF, GJA1, CCR2, PLA2G6, SMAD4, ALOX5, JAK2, CYP19A1, HTR2A, PTPN11
GO:1901575	Organic substance catabolic process	18	1686	0.43	0.0026	HSD17B10, MMP2, CYP27B1, CTSD, MDM2, RIPK1, ALDH2, GUSB, PLA2G6, CTSB, MTOR, PTEN, CYP19A1, NFE2L2, PLA2G2A, HTR2A, PAH, CYP3A4
GO:0048678	Response to axon injury	4	56	1.26	0.0027	MMP2, SOD1, JAK2, NTRK1
GO:1905179	Negative regulation of cardiac muscle tissue regeneration	2	2	2.4	0.0027	CDKN1B, CDKN1A
GO:0006977	DNA damage response, signal transduction by p53 class mediator resulting in cell cycle arrest	3	20	1.58	0.0028	CDKN1B, MDM2, CDKN1A
GO:0010288	Response to lead ion	3	20	1.58	0.0028	APP, MAPT, PTGS2
GO:0071466	Cellular response to xenobiotic stimulus	6	181	0.92	0.0028	KCNH2, NQO1, NFE2L2, CXCR4, CYP2E1, CYP3A4
GO:0071498	Cellular response to fluid shear stress	3	20	1.58	0.0028	MMP2, PTGS2, NFE2L2
GO:1905954	Positive regulation of lipid localization	5	111	1.06	0.0028	MIF, NFKB1, PRKCD, PLA2G6, CYP19A1
GO:0006690	Icosanoid metabolic process	5	112	1.05	0.0029	MIF, PTGS1, PTGS2, ALOX5, CYP2E1
GO:0046822	Regulation of nucleocytoplasmic transport	5	112	1.05	0.0029	PRKCD, PTGS2, JAK2, PIK3R1, PTPN11
GO:0007049	Cell cycle	15	1246	0.48	0.003	CCND1, CYP27B1, CDKN1B, RPA1, MDM2, MAPK3, CDKN2B, GJA1, APP, PRKCD, HTT, BLM, LMNA, CDKN1A, PTPN11
GO:0043666	Regulation of phosphoprotein phosphatase activity	4	58	1.24	0.003	PDGFRB, HTT, MTOR, JAK2
GO:0045893	Positive regulation of transcription, DNA-templated	18	1710	0.42	0.003	NFKB1, RIPK1, LRP6, KCNH2, MAPK3, APP, RARB, NLRP3, FOXO3, SMAD4, BLM, MTOR, NR5A1, AR, JAK2, NFE2L2, MITF, PIK3R1
GO:0021782	Glial cell development	5	114	1.04	0.0031	SOD1, APP, MAPT, PTEN, NDRG1
GO:0042552	Myelination	5	114	1.04	0.0031	SOD1, PTEN, CXCR4, NDRG1, SCN2A
GO:0043551	Regulation of phosphatidylinositol 3-kinase activity	4	59	1.23	0.0031	CCR7, PDGFRB, APP, PIK3R1
GO:0045944	Positive regulation of transcription by RNA polymerase II	15	1250	0.48	0.0031	NFKB1, RIPK1, LRP6, MAPK3, APP, RARB, NLRP3, FOXO3, SMAD4, NR5A1, AR, JAK2, NFE2L2, MITF, PIK3R1
GO:0048511	Rhythmic process	7	270	0.82	0.0031	MMP2, TYMS, FOXO3, MTOR, PTEN, NR5A1, NTRK1
GO:0001516	Prostaglandin biosynthetic process	3	21	1.56	0.0032	MIF, PTGS1, PTGS2
GO:0042176	Regulation of protein catabolic process	8	367	0.74	0.0032	CDKN1B, MDM2, TIMP2, APP, NQO1, SMAD4, NFE2L2, GCLC
GO:0045821	Positive regulation of glycolytic process	3	21	1.56	0.0032	APP, MTOR, HTR2A
GO:0051179	Localization	33	4512	0.27	0.0032	CCND1, CYP27B1, CDKN1B, CCR7, RPA1, MDM2, ADAM10, LRP6, KCNH2, MAPK3, SOD1, GJA1, APP, CCR5, CCR1, PRKCD, PLA2G6, MAPT, HTT, MTOR, TGM2, PTGS2, LMNA, NR5A1, FTL, CA9, MGST1, PLA2G2A, CDKN1A, PIK3R1, HTR2A, SCN2A, GCLC
GO:0070663	Regulation of leukocyte proliferation	7	271	0.81	0.0032	MIF, MAPK3, CCR2, VCAM1, PTEN, JAK2, CDKN1A
GO:0043200	Response to amino acid	5	117	1.03	0.0033	MMP2, CDKN1B, NQO1, MTOR, GCLC
GO:0046777	Protein autophosphorylation	6	189	0.9	0.0033	RIPK1, PDGFRB, MAPK3, MTOR, JAK2, NTRK1
GO:0032516	Positive regulation of phosphoprotein phosphatase activity	3	22	1.54	0.0035	PDGFRB, MTOR, JAK2
GO:0046697	Decidualization	3	22	1.54	0.0035	CYP27B1, CTSB, PTGS2
GO:0048708	Astrocyte differentiation	4	61	1.22	0.0035	MAPK3, APP, MAPT, PTPN11
GO:1900120	Regulation of receptor binding	3	22	1.54	0.0035	LOX, APP, MMP9
GO:0018130	Heterocycle biosynthetic process	13	985	0.52	0.0036	NFKB1, LOX, RPA1, MAPK3, TYMS, FOXO3, SMAD4, MTOR, NR5A1, ALOX5, AR, JAK2, PIK3R1
GO:0050805	Negative regulation of synaptic transmission	4	62	1.21	0.0036	PLA2G6, PTGS2, PTEN, HTR2A
GO:0051098	Regulation of binding	8	375	0.73	0.0036	LOX, MAPK3, APP, PRKCD, SMAD4, MMP9, JAK2, CDKN1A
GO:0030278	Regulation of ossification	5	120	1.02	0.0037	CYP27B1, MAPK3, CCR1, ALOX5, PTPN11
GO:0050731	Positive regulation of peptidyl-tyrosine phosphorylation	6	194	0.89	0.0038	MIF, APP, MTOR, JAK2, HTR2A, PTPN11
GO:0051234	Establishment of localization	30	3946	0.28	0.0038	CCND1, CYP27B1, CDKN1B, CCR7, MDM2, ADAM10, LRP6, KCNH2, MAPK3, SOD1, GJA1, APP, CCR5, CCR1, PRKCD, PLA2G6, MAPT, HTT, TGM2, PTGS2, LMNA, FTL, CA9, MGST1, PLA2G2A, CDKN1A, PIK3R1, HTR2A, SCN2A, GCLC
GO:0051260	Protein homooligomerization	6	195	0.89	0.0038	HSD17B10, MIF, APP, MAPT, BLM, TGM2
GO:0071222	Cellular response to lipopolysaccharide	6	195	0.89	0.0038	NFKB1, MAPK3, CCR5, NLRP3, JAK2, THPO
GO:0090026	Positive regulation of monocyte chemotaxis	3	23	1.52	0.0038	APP, CCR2, CCR1
GO:0042593	Glucose homeostasis	6	196	0.89	0.0039	FOXO3, SMAD4, ALOX5, PIK3R1, PTPN11, GCLC
GO:0002761	Regulation of myeloid leukocyte differentiation	5	123	1.01	0.004	RIPK1, CCR1, MTOR, MITF, PIK3R1
GO:0010956	Negative regulation of calcidiol 1-monooxygenase activity	2	3	2.23	0.004	NFKB1, CYP27B1
GO:0043270	Positive regulation of ion transport	7	286	0.79	0.0041	MIF, PDGFRB, KCNH2, CCR2, CCR1, PLA2G6, HTT
GO:0010226	Response to lithium ion	3	24	1.5	0.0042	CDKN1B, PTGS2, NFE2L2
GO:0010894	Negative regulation of steroid biosynthetic process	3	24	1.5	0.0042	NFKB1, CYP27B1, SOD1
GO:0035637	Multicellular organismal signaling	5	124	1.01	0.0042	KCNH2, SOD1, GJA1, MTOR, SCN2A
GO:1904385	Cellular response to angiotensin	3	24	1.5	0.0042	NFKB1, PRKCD, NFE2L2
GO:0032102	Negative regulation of response to external stimulus	8	387	0.72	0.0043	MIF, NFKB1, SOD1, PRKCD, NLRP3, PTEN, ALOX5, CYP19A1
GO:0070555	Response to interleukin-1	5	125	1	0.0043	MMP2, NFKB1, MAPK3, APP, GCLC
GO:0006810	Transport	29	3785	0.29	0.0044	CCND1, CYP27B1, CDKN1B, CCR7, ADAM10, LRP6, KCNH2, MAPK3, SOD1, GJA1, APP, CCR5, CCR1, PRKCD, PLA2G6, MAPT, HTT, TGM2, PTGS2, LMNA, FTL, CA9, MGST1, PLA2G2A, CDKN1A, PIK3R1, HTR2A, SCN2A, GCLC
GO:0007162	Negative regulation of cell adhesion	7	289	0.79	0.0044	MMP2, ADAM10, PRKCD, PTEN, JAK2, PIK3R1, PTPN11
GO:0043393	Regulation of protein binding	6	201	0.88	0.0044	LOX, MAPK3, APP, PRKCD, MMP9, CDKN1A
GO:0070301	Cellular response to hydrogen peroxide	4	66	1.18	0.0044	RIPK1, NQO1, PRKCD, NFE2L2
GO:0046887	Positive regulation of hormone secretion	5	127	1	0.0045	PLA2G6, SMAD4, JAK2, CYP19A1, PTPN11
GO:0010660	Regulation of muscle cell apoptotic process	4	67	1.18	0.0046	LRP6, SMAD4, JAK2, NFE2L2
GO:1901342	Regulation of vasculature development	7	292	0.78	0.0046	ITGB8, ADAM10, CCR2, ALOX5, NFE2L2, CXCR4, NTRK1
GO:0030879	Mammary gland development	5	128	0.99	0.0047	NFKB1, CCND1, AR, JAK2, CYP19A1
GO:0032409	Regulation of transporter activity	7	293	0.78	0.0047	RIPK1, APP, CCR2, PRKCD, PLA2G6, HTT, MMP9
[truncated: 295 more rows]

## Sheet: S6
Supplementary Table 6: List of 47 molecular functions modulated by DSF 78 targets. Potential molecular functions (with lowest FDR) associated with RF were highlighed with yellow color.
[truncated: 48 more rows]

[truncated: 5 more sheets: S7, S8, S9, S10, S11]
